# Supplementary material for: An interspecific assessment of Bergmann’s rule in 22 mammalian families
Source: BMC Evol Biol. 2016 Oct 19;16:222. doi: 10.1186/s12862-016-0778-x (PMC5069937; doi:10.1186/s12862-016-0778-x)
Supplement: Additional file 1: — All phylogenies used in analyses. R script for data extraction and analyses. Detailed results/raw output from SLOUCH. SLOUCH input data. Likelihood plots for all half-life estimations. (ZIP 2442 kb) [file 12862_2016_778_MOESM1_ESM.zip]

Archive with 193 entries (190 files):
- Additional file 1/
- Additional file 1/R script.r
- Additional file 1/Results Allen's rule - forelimb length over body mass/
- Additional file 1/Results Allen's rule - forelimb length over body mass/Emballonuridae_LLBM_maxlat.pdf
- Additional file 1/Results Allen's rule - forelimb length over body mass/Emballonuridae_LLBM_midlat.pdf
- Additional file 1/Results Allen's rule - forelimb length over body mass/Emballonuridae_LLBM_phySig.pdf
- Additional file 1/Results Allen's rule - forelimb length over body mass/Emballonuridae_LLBM_temp.pdf
- Additional file 1/Results Allen's rule - forelimb length over body mass/Emballonuridae_results.txt
- Additional file 1/Results Allen's rule - forelimb length over body mass/Emballonuridae_sloutch_rdat.txt
- Additional file 1/Results Allen's rule - forelimb length over body mass/Emballonuridae_tree.pdf
- Additional file 1/Results Allen's rule - forelimb length over body mass/Molossidae.pdf
- Additional file 1/Results Allen's rule - forelimb length over body mass/Molossidae_LLBM_maxlat.pdf
- Additional file 1/Results Allen's rule - forelimb length over body mass/Molossidae_LLBM_midlat.pdf
- Additional file 1/Results Allen's rule - forelimb length over body mass/Molossidae_LLBM_phySig.pdf
- Additional file 1/Results Allen's rule - forelimb length over body mass/Molossidae_results.txt
- Additional file 1/Results Allen's rule - forelimb length over body mass/Molossidae_sloutch_rdat.txt
- Additional file 1/Results Allen's rule - forelimb length over body mass/Molossidae_tree.pdf
- Additional file 1/Results Allen's rule - forelimb length over body mass/Phyllostomidae_LLBM_maxlat.pdf
- Additional file 1/Results Allen's rule - forelimb length over body mass/Phyllostomidae_LLBM_midlat.pdf
- Additional file 1/Results Allen's rule - forelimb length over body mass/Phyllostomidae_LLBM_temp.pdf
- Additional file 1/Results Allen's rule - forelimb length over body mass/Phyllostomidae_phySig.pdf
- Additional file 1/Results Allen's rule - forelimb length over body mass/Phyllostomidae_results.txt
- Additional file 1/Results Allen's rule - forelimb length over body mass/Phyllostomidae_sloutch_rdat.txt
- Additional file 1/Results Allen's rule - forelimb length over body mass/Phyllostomidae_tree.pdf
- Additional file 1/Results Allen's rule - forelimb length over body mass/Pteropodidae_LLBM_maxlat.pdf
- Additional file 1/Results Allen's rule - forelimb length over body mass/Pteropodidae_LLBM_midlat.pdf
- Additional file 1/Results Allen's rule - forelimb length over body mass/Pteropodidae_LLBM_temp.pdf
- Additional file 1/Results Allen's rule - forelimb length over body mass/Pteropodidae_phySig.pdf
- Additional file 1/Results Allen's rule - forelimb length over body mass/Pteropodidae_results.txt
- Additional file 1/Results Allen's rule - forelimb length over body mass/Pteropodidae_sloutch_rdat.txt
- Additional file 1/Results Allen's rule - forelimb length over body mass/Pteropodidae_tree.pdf
- Additional file 1/Results Allen's rule - forelimb length over body mass/Vespertilionidae_LLBM_maxlat.pdf
- Additional file 1/Results Allen's rule - forelimb length over body mass/Vespertilionidae_LLBM_midlat.pdf
- Additional file 1/Results Allen's rule - forelimb length over body mass/Vespertilionidae_LLBM_phySig.pdf
- Additional file 1/Results Allen's rule - forelimb length over body mass/Vespertilionidae_LLBM_temp.pdf
- Additional file 1/Results Allen's rule - forelimb length over body mass/Vespertilionidae_results.txt
- Additional file 1/Results Allen's rule - forelimb length over body mass/Vespertilionidae_sloutch_rdat.txt
- Additional file 1/Results Allen's rule - forelimb length over body mass/Vespertilionidae_tree.pdf
- Additional file 1/Results Bergman's rule - body mass/
- Additional file 1/Results Bergman's rule - body mass/Bovidae_BM_maxlat.pdf
- Additional file 1/Results Bergman's rule - body mass/Bovidae_BM_midlat.pdf
- Additional file 1/Results Bergman's rule - body mass/Bovidae_BM_temp.pdf
- Additional file 1/Results Bergman's rule - body mass/Bovidae_results.txt
- Additional file 1/Results Bergman's rule - body mass/Bovidae_sloutch_rdat.txt
- Additional file 1/Results Bergman's rule - body mass/Bovidae_tree.pdf
- Additional file 1/Results Bergman's rule - body mass/bovida_PhySig_BM.pdf
- Additional file 1/Results Bergman's rule - body mass/Canidae_BM_maxlat.pdf
- Additional file 1/Results Bergman's rule - body mass/Canidae_BM_midlat.pdf
- Additional file 1/Results Bergman's rule - body mass/Canidae_BM_temp.pdf
- Additional file 1/Results Bergman's rule - body mass/Canidae_PhySig.pdf
- Additional file 1/Results Bergman's rule - body mass/Canidae_results.txt
- Additional file 1/Results Bergman's rule - body mass/Canidae_sloutch_rdat.txt
- Additional file 1/Results Bergman's rule - body mass/Canidae_tree.pdf
- Additional file 1/Results Bergman's rule - body mass/Cebidae_BM_maxlat.pdf
- Additional file 1/Results Bergman's rule - body mass/Cebidae_BM_midlat.pdf
- Additional file 1/Results Bergman's rule - body mass/Cebidae_BM_temp.pdf
- Additional file 1/Results Bergman's rule - body mass/Cebidae_phySig.pdf
- Additional file 1/Results Bergman's rule - body mass/Cebidae_results.txt
- Additional file 1/Results Bergman's rule - body mass/Cebidae_sloutch_rdat.txt
- Additional file 1/Results Bergman's rule - body mass/Cebidae_tree.pdf
- Additional file 1/Results Bergman's rule - body mass/Cercopithecidae_BM_maxlat.pdf
- Additional file 1/Results Bergman's rule - body mass/Cercopithecidae_BM_midlat.pdf
- Additional file 1/Results Bergman's rule - body mass/Cercopithecidae_BM_temp.pdf
- Additional file 1/Results Bergman's rule - body mass/Cercopithecidae_phySig.pdf
- Additional file 1/Results Bergman's rule - body mass/Cercopithecidae_results.txt
- Additional file 1/Results Bergman's rule - body mass/Cercopithecidae_sloutch_rdat.txt
- Additional file 1/Results Bergman's rule - body mass/Cercopithecidae_tree.pdf
- Additional file 1/Results Bergman's rule - body mass/Cervidae_BM_maxlat.pdf
- Additional file 1/Results Bergman's rule - body mass/Cervidae_BM_midlat.pdf
- Additional file 1/Results Bergman's rule - body mass/Cervidae_BM_temp.pdf
- Additional file 1/Results Bergman's rule - body mass/Cervidae_phySig.pdf
- Additional file 1/Results Bergman's rule - body mass/Cervidae_results.txt
- Additional file 1/Results Bergman's rule - body mass/Cervidae_sloutch_rdat.txt
- Additional file 1/Results Bergman's rule - body mass/Cervidae_tree.pdf
- Additional file 1/Results Bergman's rule - body mass/Cricetidae_BM_maxlat.pdf
- Additional file 1/Results Bergman's rule - body mass/Cricetidae_BM_midlat.pdf
- Additional file 1/Results Bergman's rule - body mass/Cricetidae_BM_temp.pdf
- Additional file 1/Results Bergman's rule - body mass/Cricetidae_phySig.pdf
- Additional file 1/Results Bergman's rule - body mass/Cricetidae_results.txt
- Additional file 1/Results Bergman's rule - body mass/Cricetidae_sloutch_rdat.txt
- Additional file 1/Results Bergman's rule - body mass/Cricetidae_tree.pdf
- Additional file 1/Results Bergman's rule - body mass/Dasyuridae_BM_maxlat.pdf
- Additional file 1/Results Bergman's rule - body mass/Dasyuridae_BM_midlat.pdf
- Additional file 1/Results Bergman's rule - body mass/Dasyuridae_BM_temp.pdf
- Additional file 1/Results Bergman's rule - body mass/Dasyuridae_phySig.pdf
- Additional file 1/Results Bergman's rule - body mass/Dasyuridae_results.txt
- Additional file 1/Results Bergman's rule - body mass/Dasyuridae_sloutch_rdat.txt
- Additional file 1/Results Bergman's rule - body mass/Dasyuridae_tree.pdf
- Additional file 1/Results Bergman's rule - body mass/Echimyidae_BM_maxlat.pdf
- Additional file 1/Results Bergman's rule - body mass/Echimyidae_BM_midlat.pdf
- Additional file 1/Results Bergman's rule - body mass/Echimyidae_BM_temp.pdf
- Additional file 1/Results Bergman's rule - body mass/Echimyidae_phySig.pdf
- Additional file 1/Results Bergman's rule - body mass/Echimyidae_results.txt
- Additional file 1/Results Bergman's rule - body mass/Echimyidae_sloutch_rdat.txt
- Additional file 1/Results Bergman's rule - body mass/Echimyidae_tree.pdf
- Additional file 1/Results Bergman's rule - body mass/Emballonuridae_BM_maxlat.pdf
- Additional file 1/Results Bergman's rule - body mass/Emballonuridae_BM_midlat.pdf
- Additional file 1/Results Bergman's rule - body mass/Emballonuridae_BM_temp.pdf
- Additional file 1/Results Bergman's rule - body mass/Emballonuridae_phySig.pdf
- Additional file 1/Results Bergman's rule - body mass/Emballonuridae_results.txt
- Additional file 1/Results Bergman's rule - body mass/Emballonuridae_sloutch_rdat.txt
- Additional file 1/Results Bergman's rule - body mass/Emballonuridae_tree.pdf
- Additional file 1/Results Bergman's rule - body mass/Felidae_BM_maxlat.pdf
- Additional file 1/Results Bergman's rule - body mass/Felidae_BM_midlat.pdf
- Additional file 1/Results Bergman's rule - body mass/Felidae_BM_temp.pdf
- Additional file 1/Results Bergman's rule - body mass/Felidae_phySig.pdf
- Additional file 1/Results Bergman's rule - body mass/Felidae_results.txt
- Additional file 1/Results Bergman's rule - body mass/Felidae_sloutch_rdat.txt
- Additional file 1/Results Bergman's rule - body mass/Felidae_tree.pdf
- Additional file 1/Results Bergman's rule - body mass/Geomyidae_BM_maxlat.pdf
- Additional file 1/Results Bergman's rule - body mass/Geomyidae_BM_midlat.pdf
- Additional file 1/Results Bergman's rule - body mass/Geomyidae_BM_temp.pdf
- Additional file 1/Results Bergman's rule - body mass/Geomyidae_phySig.pdf
- Additional file 1/Results Bergman's rule - body mass/Geomyidae_results.txt
- Additional file 1/Results Bergman's rule - body mass/Geomyidae_sloutch_rdat.txt
- Additional file 1/Results Bergman's rule - body mass/Geomyidae_tree.pdf
- Additional file 1/Results Bergman's rule - body mass/Heteromyidae_BM_maxlat.pdf
- Additional file 1/Results Bergman's rule - body mass/Heteromyidae_BM_midlat.pdf
- Additional file 1/Results Bergman's rule - body mass/Heteromyidae_BM_temp.pdf
- Additional file 1/Results Bergman's rule - body mass/Heteromyidae_phySig.pdf
- Additional file 1/Results Bergman's rule - body mass/Heteromyidae_results.txt
- Additional file 1/Results Bergman's rule - body mass/Heteromyidae_sloutch_rdat.txt
- Additional file 1/Results Bergman's rule - body mass/Heteromyidae_tree.pdf
- Additional file 1/Results Bergman's rule - body mass/Leporidae_BM_maxlat.pdf
- Additional file 1/Results Bergman's rule - body mass/Leporidae_BM_midlat.pdf
- Additional file 1/Results Bergman's rule - body mass/Leporidae_BM_temp.pdf
- Additional file 1/Results Bergman's rule - body mass/Leporidae_phySig.pdf
- Additional file 1/Results Bergman's rule - body mass/Leporidae_results.txt
- Additional file 1/Results Bergman's rule - body mass/Leporidae_sloutch_rdat.txt
- Additional file 1/Results Bergman's rule - body mass/Leporidae_tree.pdf
- Additional file 1/Results Bergman's rule - body mass/Macropodidae_BM_maxlat.pdf
- Additional file 1/Results Bergman's rule - body mass/Macropodidae_BM_midlat.pdf
- Additional file 1/Results Bergman's rule - body mass/Macropodidae_BM_temp.pdf
- Additional file 1/Results Bergman's rule - body mass/Macropodidae_phySig.pdf
- Additional file 1/Results Bergman's rule - body mass/Macropodidae_results.txt
- Additional file 1/Results Bergman's rule - body mass/Macropodidae_sloutch_rdat.txt
- Additional file 1/Results Bergman's rule - body mass/Macropodidae_tree.pdf
- Additional file 1/Results Bergman's rule - body mass/Molossidae_BM_maxlat.pdf
- Additional file 1/Results Bergman's rule - body mass/Molossidae_BM_midlat.pdf
- Additional file 1/Results Bergman's rule - body mass/Molossidae_BM_temp.pdf
- Additional file 1/Results Bergman's rule - body mass/Molossidae_phySig.pdf
- Additional file 1/Results Bergman's rule - body mass/Molossidae_results.txt
- Additional file 1/Results Bergman's rule - body mass/Molossidae_sloutch_rdat.txt
- Additional file 1/Results Bergman's rule - body mass/Molossidae_tree.pdf
- Additional file 1/Results Bergman's rule - body mass/Muridae_BM_maxlat.pdf
- Additional file 1/Results Bergman's rule - body mass/Muridae_BM_midlat.pdf
- Additional file 1/Results Bergman's rule - body mass/Muridae_BM_temp.pdf
- Additional file 1/Results Bergman's rule - body mass/Muridae_phySig.pdf
- Additional file 1/Results Bergman's rule - body mass/Muridae_results.txt
- Additional file 1/Results Bergman's rule - body mass/Muridae_sloutch_rdat.txt
- Additional file 1/Results Bergman's rule - body mass/Muridae_tree.pdf
- Additional file 1/Results Bergman's rule - body mass/Mustelidae_BM_maxlat.pdf
- Additional file 1/Results Bergman's rule - body mass/Mustelidae_BM_midlat.pdf
- Additional file 1/Results Bergman's rule - body mass/Mustelidae_BM_temp.pdf
- Additional file 1/Results Bergman's rule - body mass/Mustelidae_phySig.pdf
- Additional file 1/Results Bergman's rule - body mass/Mustelidae_results.txt
- Additional file 1/Results Bergman's rule - body mass/Mustelidae_sloutch_rdat.txt
- Additional file 1/Results Bergman's rule - body mass/Mustelidae_tree.pdf
- Additional file 1/Results Bergman's rule - body mass/Nesomyidae_BM_maxlat.pdf
- Additional file 1/Results Bergman's rule - body mass/Nesomyidae_BM_midlat.pdf
- Additional file 1/Results Bergman's rule - body mass/Nesomyidae_BM_temp.pdf
- Additional file 1/Results Bergman's rule - body mass/Nesomyidae_phySig.pdf
- Additional file 1/Results Bergman's rule - body mass/Nesomyidae_results.txt
- Additional file 1/Results Bergman's rule - body mass/Nesomyidae_sloutch_rdat.txt
- Additional file 1/Results Bergman's rule - body mass/Nesomyidae_tree.pdf
- Additional file 1/Results Bergman's rule - body mass/Phyllostomidae_BM_maxlat.pdf
- Additional file 1/Results Bergman's rule - body mass/Phyllostomidae_BM_midlat.pdf
- Additional file 1/Results Bergman's rule - body mass/Phyllostomidae_BM_temp.pdf
- Additional file 1/Results Bergman's rule - body mass/Phyllostomidae_phySig.pdf
- Additional file 1/Results Bergman's rule - body mass/Phyllostomidae_results.txt
- Additional file 1/Results Bergman's rule - body mass/Phyllostomidae_sloutch_rdat.txt
- Additional file 1/Results Bergman's rule - body mass/Phyllostomidae_tree.pdf
- Additional file 1/Results Bergman's rule - body mass/Pteropodidae_BM_maxlat.pdf
- Additional file 1/Results Bergman's rule - body mass/Pteropodidae_BM_midlat.pdf
- Additional file 1/Results Bergman's rule - body mass/Pteropodidae_BM_temp.pdf
- Additional file 1/Results Bergman's rule - body mass/Pteropodidae_phySig.pdf
- Additional file 1/Results Bergman's rule - body mass/Pteropodidae_results.txt
- Additional file 1/Results Bergman's rule - body mass/Pteropodidae_sloutch_rdat.txt
- Additional file 1/Results Bergman's rule - body mass/Pteropodidae_tree.pdf
- Additional file 1/Results Bergman's rule - body mass/Sciuridae_BM_maxlat.pdf
- Additional file 1/Results Bergman's rule - body mass/Sciuridae_BM_midlat.pdf
- Additional file 1/Results Bergman's rule - body mass/Sciuridae_BM_temp.pdf
- Additional file 1/Results Bergman's rule - body mass/Sciuridae_phySig.pdf
- Additional file 1/Results Bergman's rule - body mass/Sciuridae_results.txt
- Additional file 1/Results Bergman's rule - body mass/Sciuridae_sloutch_rdat.txt
- Additional file 1/Results Bergman's rule - body mass/Sciuridae_tree.pdf
- Additional file 1/Results Bergman's rule - body mass/Vespertilionidae_BM_maxlat.pdf
- Additional file 1/Results Bergman's rule - body mass/Vespertilionidae_BM_midlat.pdf
- Additional file 1/Results Bergman's rule - body mass/Vespertilionidae_BM_temp.pdf
- Additional file 1/Results Bergman's rule - body mass/Vespertilionidae_phySig.pdf
- Additional file 1/Results Bergman's rule - body mass/Vespertilionidae_results.txt
- Additional file 1/Results Bergman's rule - body mass/Vespertilionidae_sloutch_rdat.txt
- Additional file 1/Results Bergman's rule - body mass/Vespertilionidae_tree.pdf
