# Supplementary material for: An interspecific assessment of Bergmann’s rule in 22 mammalian families
Source: BMC Evol Biol. 2016 Oct 19;16:222. doi: 10.1186/s12862-016-0778-x (PMC5069937; doi:10.1186/s12862-016-0778-x)
Supplement: Additional file 1: — All phylogenies used in analyses. R script for data extraction and analyses. Detailed results/raw output from SLOUCH. SLOUCH input data. Likelihood plots for all half-life estimations. (ZIP 2442 kb) [file 12862_2016_778_MOESM1_ESM.zip › Additional file 1/R script.r]

rm(list = ls())
require(lme4)
library(lmerTest)
require(ape)
require(geiger)
require(phytools)
require(beepr)
require(ips)

#The following are for tests where ln(body mass) was analyzed 

#################################
######importing data#############
#################################

data <- read.table(file="PanTHERIA_1-0_WR05_Aug2008.txt", header=T, sep="\t")
data_na <- as.data.frame(sapply(data, function(data) gsub("-999", NA, data)))
data_na <- as.data.frame(sapply(data_na, function(data_na) gsub(" ", "_", data_na)))
data1 <- data_na[, c(1:5,7:9,42:44,53,8)]
for (i in 6:13) {data1[,i]<-as.numeric(as.character(data1[,i]))}

#making body mass - body length ratio
data1$mass_length_ratio<- log(data1$X13.1_AdultHeadBodyLen_mm/data1$X5.1_AdultBodyMass_g)
#scaling temp vector from 0.1 increments to whole degrees:
data1$X28.2_Temp_Mean_01degC <- data1$X28.2_Temp_Mean_01degC/10
#make vector with max (for northern hemisphere) and min (for southern hemisphere) latitudes
max <- abs(data1$X26.2_GR_MaxLat_dd); min <- abs(data1$X26.3_GR_MinLat_dd)
data1 <- transform(data1, maxLat = pmax(max, min))
#make vector with latitudinal span
data1$latRange <- data1$X26.2_GR_MaxLat_dd-data1$X26.3_GR_MinLat_dd
#making body mass - body length ratio
data1$mass_forarmlength_ratio<- log(data1$X8.1_AdultForearmLen_mm.1/data1$X5.1_AdultBodyMass_g)

BE_tree <- read.tree(file="Bininda-Emonds.tree")


#############################################################################################################
#### make BM data sets and corresponding trees (from Bininda-Emonds) for all well represented families ######
#############################################################################################################
traceback()
for (i in 1:length(levels(data1$MSW05_Family))) {
  dat <- subset(data1, MSW05_Family==levels(data1$MSW05_Family)[i])
  dat <- subset(dat, !is.na(X5.1_AdultBodyMass_g))
  dat <- subset(dat, !is.na(X26.4_GR_MidRangeLat_dd)) #maxlat has same coverage
  dat <- subset(dat, !is.na(X28.2_Temp_Mean_01degC))
  if (length(dat$MSW05_Species)>30){
    sp_nam <- as.character(unlist(dat[5]))
    index <- BE_tree$tip.label %in% sp_nam
    tree <- drop.tip(BE_tree, BE_tree$tip.label[!index],trim.internal = TRUE, subtree = FALSE, root.edge = 0, rooted = is.rooted(BE_tree), interactive = FALSE)
    assign(paste(levels(data1$MSW05_Family)[i],".tree", sep=""), tree)
    assign(paste(levels(data1$MSW05_Family)[i],".dat", sep=""), dat)
  }
  else {print("not enough data")}
}

###############################################################################
##importing/overwriting phylogenies (from sources other than Bininda-Emonds)###
###############################################################################

source("SLOUCH.R")
#t_tree <- read.tree(file="RODENTIA_MCC_WR05.tree")
#t_tree <- read.tree(file="Agnarsson_aaChiropteraFinalTreeOnly.tree")
#t_tree <- read.tree(file="Bibi_All16Calibs_1+2_MCC.tree")
plot(t_tree)

str(Bovidae.dat)
sp_nam <- Bovidae.dat[,5]
index <- t_tree$tip.label %in% sp_nam
tree <- drop.tip(t_tree, t_tree$tip.label[!index],trim.internal = TRUE, subtree = FALSE, root.edge = 0, rooted = is.rooted(BE_tree), interactive = FALSE)
plot(tree)
length(tree$tip.label)

S_dat <- Bovidae.dat
S_tree <- tree
S_dat<-S_dat[as.character(unlist(S_dat[5])) %in% S_tree$tip.label,]

match(S_tree$tip.label, S_dat[,5]) -> match
S_dat[,][match,] -> S_dat
all(S_tree$tip.label == S_dat[,5])

##########################
###Using BE phylogeny#####
##########################
source("SLOUCH.R")
S_dat <- Canidae.dat
S_tree <- Canidae.tree
S_dat<-S_dat[as.character(unlist(S_dat[5])) %in% S_tree$tip.label,]
match(S_tree$tip.label, S_dat[,5]) -> match
S_dat[,][match,] -> S_dat
all(S_tree$tip.label == S_dat[,5])

pdf(file = "_tree.pdf", width = 8, height =13, family = "Helvetica") 
plotTree(S_tree)
dev.off()

######################################
###############SLOUTCH################
######################################

S_tree$edge.length <-  S_tree$edge.length/max(nodeHeights(S_tree)[,2])*1 #Scale tree to length=1
nodelab.tree <- makeNodeLabel(S_tree, method="number")

#####species#########
s <- as.vector(S_dat[,5])[order(match(as.vector(S_dat[,5]),nodelab.tree$tip.label))]
species <- c(rep(NA, each=length(nodelab.tree$node.label)),s)
#####################

######ancestor###########
ntip <- length(nodelab.tree$tip.label)
seq.nod <- .Call(seq_root2tip, nodelab.tree$edge, ntip, nodelab.tree$Nnode)
conca.seq.nod<-unlist(seq.nod)

nodematch <- match((c((ntip+2):(ntip+(length(nodelab.tree$node.label))))), conca.seq.nod)
ancnode.nodematch = nodematch-1
anc.nodes <- conca.seq.nod[ancnode.nodematch]
anc.nodes.corr = anc.nodes-(length(nodelab.tree$tip.label))

tipmatch <- match(c(1:ntip), conca.seq.nod)
ancnode.tipmatch = tipmatch-1
anc.nodes_for.tips <- conca.seq.nod[ancnode.tipmatch]
anc.nodes_for.tips.corr = anc.nodes_for.tips-(length(nodelab.tree$tip.label))

ancestor <- c(0, anc.nodes.corr, anc.nodes_for.tips.corr)
##########################

########time#######
ntips<-Ntip(nodelab.tree)
root_dist<-dist.nodes(nodelab.tree)[(ntips+1):(ntips+length(nodelab.tree$node.label)),ntips+1]
time <- c(root_dist, rep("1", each=ntips))
#t <- tipHeights(nodelab.tree)[order(names(tipHeights(nodelab.tree)))]  #NB! for phylograms
#sort <- tail(species, n=ntips)
#t <- t[order(match(names(t),sort))]
#time <- c(root_dist, t)
#time=as.numeric(time)
###################

#####continous predictor and response vectors#######
BM <- c(rep("NA", each=length(nodelab.tree$node.label)),as.vector(S_dat[,6]))
lat <- c(rep("NA", each=length(nodelab.tree$node.label)),as.vector(S_dat[,11]))
lat_m <- c(rep("NA", each=length(nodelab.tree$node.label)),as.vector(S_dat[,15]))
temp <- c(rep("NA", each=length(nodelab.tree$node.label)),as.vector(S_dat[,12]))

me.BM <- c(rep("NA", each=length(nodelab.tree$node.label)),rep("0", each=length(nodelab.tree$tip.label)))
me.lat <- c(rep("NA", each=length(nodelab.tree$node.label)),rep("0", each=length(nodelab.tree$tip.label)))
me.lat_m <- c(rep("NA", each=length(nodelab.tree$node.label)),rep("0", each=length(nodelab.tree$tip.label)))
me.temp <- c(rep("NA", each=length(nodelab.tree$node.label)),rep("0", each=length(nodelab.tree$tip.label)))
###############################

####construct data frame for analysis#####
sloutch.df<-data.frame(species=species,ancestor=as.numeric(ancestor), time=as.numeric(time), BM=as.numeric(BM), me.BM=as.numeric(me.BM), lat=as.numeric(lat),lat_m=as.numeric(lat_m),temp=as.numeric(temp),me.lat=as.numeric(me.lat),me.lat_m=as.numeric(me.lat_m),me.temp=as.numeric(me.temp))
attach(sloutch.df)
str(sloutch.df)
sloutch.df
names(sloutch.df)
####################

######write and reimport data from txt file#########
write.table(sloutch.df,file="sloutch_rdat.txt")
slouchtree.plot(sloutch.df$ancestor, sloutch.df$time, sloutch.df$species, cex=.3)
rm(list = ls())
sloutch.df<-read.table("sloutch_rdat.txt", header=T)
attach(sloutch.df)
names(sloutch.df)
source("SLOUCH.R")
####################################################

#####testing for phylogenetic effects (single variable regression)######
h<-seq(0.01, 0.2, 0.015)
vy<-seq(1.1, 2.1, 0.04)
model.fit(ancestor, as.numeric(time), h, vy, response=log(sloutch.df$BM), me.response=sloutch.df$me.BM, me.random.cov=NULL, ultrametric=TRUE)
#######################################################################

#############regression##############
h<-seq(0.01, 0.2, 0.02)
vy<-seq(1.1, 2.1, 0.05)
model.fit(ancestor, time, h, vy, response=log(sloutch.df$BM), me.response=sloutch.df$me.BM, random.cov=abs(lat), me.random.cov=me.lat, intercept="root", ultrametric=TRUE)
beep()
model.fit(ancestor, time, h, vy, response=log(sloutch.df$BM), me.response=sloutch.df$me.BM, random.cov=abs(lat_m), me.random.cov=me.lat_m, intercept="root", ultrametric=TRUE)
beep()
model.fit(ancestor, time, h, vy, response=log(sloutch.df$BM), me.response=sloutch.df$me.BM, random.cov=temp, me.random.cov=me.temp, intercept="root", ultrametric=TRUE)
beep()
