# Supplementary material for: An interspecific assessment of Bergmann’s rule in 22 mammalian families
Source: BMC Evol Biol. 2016 Oct 19;16:222. doi: 10.1186/s12862-016-0778-x (PMC5069937; doi:10.1186/s12862-016-0778-x)
Supplement: Additional file 1: — All phylogenies used in analyses. R script for data extraction and analyses. Detailed results/raw output from SLOUCH. SLOUCH input data. Likelihood plots for all half-life estimations. (ZIP 2442 kb) [file 12862_2016_778_MOESM1_ESM.zip › Additional file 1/Results Allen's rule - forelimb length over body mass/Emballonuridae_results.txt]

#####Pylogentic signal:

==================================================

BEST ESTIMATES & MODEL FIT

==================================================
MODEL PARAMETERS
                                   Estimate
Rate of adaptation             6.931402e-04
Phylogenetic half-life         1.000010e+03
Phylogenetic correction factor 3.464901e-04
Stationary variance            1.681000e+02

--------------------------------------------------
PRIMARY OPTIMA

             Estimate Std.error
Theta_global 1.435017 0.2029002

--------------------------------------------------
MODEL FIT

                  Value
Support   -1.592216e+01
AIC        3.784432e+01
AICc       3.864432e+01
SIC        4.242340e+01
r squared  2.076022e-14
SST        3.422616e+01
SSE        3.422616e+01

==================================================

#####lengthBM~midLat:

==================================================

BEST ESTIMATES & MODEL FIT

==================================================
MODEL PARAMETERS
                                   Estimate
Rate of adaptation             7.220208e-04
Phylogenetic half-life         9.600100e+02
Phylogenetic correction factor 3.609235e-04
Stationary variance            1.601000e+02

                    abs(lat)
Predictor theta     7.441354
Predictor variance 75.864655

--------------------------------------------------
PRIMARY OPTIMA

Evolutionary regression

          Estimate Std. Error
Intercept   1.4089    0.21456
abs(lat)    0.0035    0.00961

Optimal regression

         Estimate Std. Error
K         1.40890    0.21456
abs(lat)  9.69311   26.63887

Decomposition of K assuming Ya = Xa to get the optimal regression intercept Bo

[1] -70.6949

(Use this as the intercept when plotting the regression line)

--------------------------------------------------
MODEL FIT

               Value
Support   -15.856656
AIC        39.713312
AICc       41.092622
SIC        45.818754
r squared   0.384331
SST        34.449992
SSE        34.317590

==================================================

#####lengthBM~maxLat:

==================================================

BEST ESTIMATES & MODEL FIT

==================================================
MODEL PARAMETERS
                                   Estimate
Rate of adaptation             7.220208e-04
Phylogenetic half-life         9.600100e+02
Phylogenetic correction factor 3.609235e-04
Stationary variance            1.601000e+02

                       lat_m
Predictor theta     20.79854
Predictor variance 138.64175

--------------------------------------------------
PRIMARY OPTIMA

Evolutionary regression

          Estimate Std. Error
Intercept  1.57223    0.25183
lat_m     -0.00662    0.00715

Optimal regression

       Estimate Std. Error
K       1.57223    0.25183
lat_m -18.34908   19.79789

Decomposition of K assuming Ya = Xa to get the optimal regression intercept Bo

[1] 383.0687

(Use this as the intercept when plotting the regression line)

--------------------------------------------------
MODEL FIT

               Value
Support   -15.489513
AIC        38.979026
AICc       40.358336
SIC        45.084468
r squared   2.513374
SST        34.176989
SSE        33.317993

==================================================

#####lengthBM~Temp:

==================================================

BEST ESTIMATES & MODEL FIT

==================================================
MODEL PARAMETERS
                                   Estimate
Rate of adaptation             7.220208e-04
Phylogenetic half-life         9.600100e+02
Phylogenetic correction factor 3.609235e-04
Stationary variance            1.601000e+02

                        temp
Predictor theta    23.942517
Predictor variance  3.625771

--------------------------------------------------
PRIMARY OPTIMA

Evolutionary regression

          Estimate Std. Error
Intercept  2.19983    1.07483
temp      -0.03196    0.04409

Optimal regression

      Estimate Std. Error
K      2.19983    1.07483
temp -88.54401  122.14613

Decomposition of K assuming Ya = Xa to get the optimal regression intercept Bo

[1] 2121.401

(Use this as the intercept when plotting the regression line)

--------------------------------------------------
MODEL FIT

               Value
Support   -15.657891
AIC        39.315781
AICc       40.695091
SIC        45.421223
r squared   1.531915
SST        34.302376
SSE        33.776893

==================================================
