# Supplementary material for: An interspecific assessment of Bergmann’s rule in 22 mammalian families
Source: BMC Evol Biol. 2016 Oct 19;16:222. doi: 10.1186/s12862-016-0778-x (PMC5069937; doi:10.1186/s12862-016-0778-x)
Supplement: Additional file 1: — All phylogenies used in analyses. R script for data extraction and analyses. Detailed results/raw output from SLOUCH. SLOUCH input data. Likelihood plots for all half-life estimations. (ZIP 2442 kb) [file 12862_2016_778_MOESM1_ESM.zip › Additional file 1/Results Allen's rule - forelimb length over body mass/Emballonuridae_sloutch_rdat.txt]

"species" "ancestor" "time" "lengthBM" "me.lengthBM" "lat" "lat_m" "temp" "me.lat" "me.lat_m" "me.temp"
"1" NA 0 0 NA NA NA NA NA NA NA NA
"2" NA 1 0.32486388384755 NA NA NA NA NA NA NA NA
"3" NA 2 0.617059891107078 NA NA NA NA NA NA NA NA
"4" NA 3 0.658802177858439 NA NA NA NA NA NA NA NA
"5" NA 2 0.390199637023593 NA NA NA NA NA NA NA NA
"6" NA 5 0.408348457350272 NA NA NA NA NA NA NA NA
"7" NA 6 0.411978221415608 NA NA NA NA NA NA NA NA
"8" NA 7 0.64065335753176 NA NA NA NA NA NA NA NA
"9" NA 8 0.715063520871143 NA NA NA NA NA NA NA NA
"10" NA 7 0.535390199637024 NA NA NA NA NA NA NA NA
"11" NA 1 0.134301270417423 NA NA NA NA NA NA NA NA
"12" NA 11 0.413793103448276 NA NA NA NA NA NA NA NA
"13" NA 12 0.424682395644283 NA NA NA NA NA NA NA NA
"14" NA 13 0.822141560798548 NA NA NA NA NA NA NA NA
"15" NA 11 0.310344827586207 NA NA NA NA NA NA NA NA
"16" NA 15 0.341197822141561 NA NA NA NA NA NA NA NA
"17" NA 16 0.535390199637024 NA NA NA NA NA NA NA NA
"18" NA 17 0.58983666061706 NA NA NA NA NA NA NA NA
"19" NA 18 0.664246823956443 NA NA NA NA NA NA NA NA
"20" NA 19 0.774954627949183 NA NA NA NA NA NA NA NA
"21" NA 15 0.337568058076225 NA NA NA NA NA NA NA NA
"22" NA 21 0.64065335753176 NA NA NA NA NA NA NA NA
"23" NA 21 0.453720508166969 NA NA NA NA NA NA NA NA
"24" NA 23 0.7005444646098 NA NA NA NA NA NA NA NA
"25" NA 23 0.776769509981851 NA NA NA NA NA NA NA NA
"26" "Saccolaimus_peli" 3 1 0.517252909447004 0 -0.00892856 10.13 24.077 0 0 0
"27" "Saccolaimus_flaviventris" 4 1 0.505285443390375 0 -24.22 39.13 21.898 0 0 0
"28" "Saccolaimus_saccolaimus" 4 1 0.504854342727898 0 3.28 27.54 25.079 0 0 0
"29" "Taphozous_nudiventris" 5 1 0.851772729660162 0 19.29 36.63 24.86 0 0 0
"30" "Taphozous_theobaldi" 6 1 0.656367146584341 0 8.62 24.96 25.478 0 0 0
"31" "Taphozous_hilli" 8 1 1.12153979331181 0 -23.98 29.51 21.952 0 0 0
"32" "Taphozous_georgianus" 9 1 0.818329597092767 0 -18.4 25.69 24.616 0 0 0
"33" "Taphozous_kapalgensis" 9 1 0.823910094197006 0 -13.36 14.79 26.984 0 0 0
"34" "Taphozous_hildegardeae" 10 1 0.81722820245128 0 -4.74 6.83 25.272 0 0 0
"35" "Taphozous_longimanus" 10 1 0.845589626285441 0 9.65 28.26 24.91 0 0 0
"36" "Taphozous_mauritianus" 10 1 0.791799511860145 0 -9.43 34.83 23.624 0 0 0
"37" "Taphozous_perforatus" 10 1 0.931322499775442 0 4.57 31.58 24.193 0 0 0
"38" "Taphozous_melanopogon" 10 1 0.896786636388449 0 10.45 31.28 23.693 0 0 0
"39" "Mosia_nigrescens" 12 1 2.33798702004496 0 -4.1 10.85 23.343 0 0 0
"40" "Emballonura_atrata" 13 1 2.12875485522034 0 -19.35 25.6 21.189 0 0 0
"41" "Emballonura_beccarii" 13 1 2.25263416258865 0 -5.27 9.91 19.568 0 0 0
"42" "Emballonura_raffrayana" 13 1 2.02495335639577 0 -3.86 9.94 22.255 0 0 0
"43" "Coleura_afra" 13 1 1.50282817737584 0 1.77 21.09 23.985 0 0 0
"44" "Emballonura_alecto" 14 1 2.1701959049483 0 5.3 18.65 24.182 0 0 0
"45" "Emballonura_monticola" 14 1 2.10709307301035 0 1.44 11.67 24.694 0 0 0
"46" "Rhynchonycteris_naso" 16 1 2.21978092704855 0 -1.53 22.78 24.417 0 0 0
"47" "Cyttarops_alecto" 17 1 2.18244078115198 0 3.66 12.55 25.118 0 0 0
"48" "Diclidurus_isabellus" 18 1 1.45449389658745 0 -0.57 7.31 25.35 0 0 0
"49" "Diclidurus_scutatus" 19 1 1.38666140094783 0 0.56 7.02 25.4 0 0 0
"50" "Diclidurus_albus" 20 1 1.38266459306931 0 2.48 22.7 24.562 0 0 0
"51" "Diclidurus_ingens" 20 1 1.76009818732159 0 1.42 9.38 25.294 0 0 0
"52" "Centronycteris_maximiliani" 21 1 0.682218110027755 0 -4.35 20.3 24.926 0 0 0
"53" "Cormura_brevirostris" 21 1 1.61374826393522 0 0.76 14.11 24.938 0 0 0
"54" "Saccopteryx_bilineata" 22 1 1.73903210901883 0 0.5 23.55 24.18 0 0 0
"55" "Saccopteryx_canescens" 22 1 2.41087386843096 0 0.07 12.46 25.222 0 0 0
"56" "Balantiopteryx_io" 24 1 2.23215181794513 0 16.9 18.8 23.945 0 0 0
"57" "Balantiopteryx_plicata" 24 1 1.86061703644933 0 18.24 27.13 21.678 0 0 0
"58" "Peropteryx_kappleri" 25 1 1.61450121439065 0 -2.46 23.38 23.093 0 0 0
"59" "Peropteryx_macrotis" 25 1 2.03580970536158 0 -1.83 25.28 24.307 0 0 0
