# Supplementary material for: An interspecific assessment of Bergmann’s rule in 22 mammalian families
Source: BMC Evol Biol. 2016 Oct 19;16:222. doi: 10.1186/s12862-016-0778-x (PMC5069937; doi:10.1186/s12862-016-0778-x)
Supplement: Additional file 1: — All phylogenies used in analyses. R script for data extraction and analyses. Detailed results/raw output from SLOUCH. SLOUCH input data. Likelihood plots for all half-life estimations. (ZIP 2442 kb) [file 12862_2016_778_MOESM1_ESM.zip › Additional file 1/Results Allen's rule - forelimb length over body mass/Molossidae_results.txt]

#####Pylogentic signal:

==================================================

BEST ESTIMATES & MODEL FIT

==================================================
MODEL PARAMETERS
                                   Estimate
Rate of adaptation                69.314718
Phylogenetic half-life             0.010000
Phylogenetic correction factor     0.985573
Stationary variance                0.250000

--------------------------------------------------
PRIMARY OPTIMA

             Estimate  Std.error
Theta_global 0.774423 0.07905694

--------------------------------------------------
MODEL FIT

                  Value
Support   -2.990587e+01
AIC        6.581173e+01
AICc       6.647840e+01
SIC        7.087837e+01
r squared  3.403926e-14
SST        4.174843e+01
SSE        4.174843e+01

==================================================

#####lengthBM~midLat:

==================================================

BEST ESTIMATES & MODEL FIT

==================================================
MODEL PARAMETERS
                                   Estimate
Rate of adaptation                69.314718
Phylogenetic half-life             0.010000
Phylogenetic correction factor     0.985573
Stationary variance                0.250000

                    abs(lat)
Predictor theta     10.44744
Predictor variance 158.38136

--------------------------------------------------
PRIMARY OPTIMA

Evolutionary regression

          Estimate Std. Error
Intercept  0.70366    0.11109
abs(lat)   0.00745    0.00821

Optimal regression

         Estimate Std. Error
K         0.70366    0.11109
abs(lat)  0.00756    0.00833

Decomposition of K assuming Ya = Xa to get the optimal regression intercept Bo

[1] 0.7025211

(Use this as the intercept when plotting the regression line)

--------------------------------------------------
MODEL FIT

               Value
Support   -29.494438
AIC        66.988875
AICc       68.131733
SIC        73.744393
r squared   1.970444
SST        41.737853
SSE        40.915432

==================================================

#####lengthBM~maxLat:

==================================================

BEST ESTIMATES & MODEL FIT

==================================================
MODEL PARAMETERS
                                   Estimate
Rate of adaptation                69.314718
Phylogenetic half-life             0.010000
Phylogenetic correction factor     0.985573
Stationary variance                0.250000

                       lat_m
Predictor theta     28.28856
Predictor variance 152.87842

--------------------------------------------------
PRIMARY OPTIMA

Evolutionary regression

          Estimate Std. Error
Intercept  0.41468    0.20962
lat_m      0.01339    0.00722

Optimal regression

      Estimate Std. Error
K      0.41468    0.20962
lat_m  0.01358    0.00733

Decomposition of K assuming Ya = Xa to get the optimal regression intercept Bo

[1] 0.409137

(Use this as the intercept when plotting the regression line)

--------------------------------------------------
MODEL FIT

              Value
Support   -28.18820
AIC        64.37641
AICc       65.51926
SIC        71.13192
r squared   8.23189
SST        41.71547
SSE        38.28150

==================================================

#####lengthBM~Temp:

==================================================

BEST ESTIMATES & MODEL FIT

==================================================
MODEL PARAMETERS
                                   Estimate
Rate of adaptation                69.314718
Phylogenetic half-life             0.010000
Phylogenetic correction factor     0.985573
Stationary variance                0.250000

                       temp
Predictor theta    22.20124
Predictor variance 12.29223

--------------------------------------------------
PRIMARY OPTIMA

Evolutionary regression

          Estimate Std. Error
Intercept  1.64294    0.61853
temp      -0.03874    0.02736

Optimal regression

     Estimate Std. Error
K     1.64294    0.61853
temp -0.03931    0.02776

Decomposition of K assuming Ya = Xa to get the optimal regression intercept Bo

[1] 1.65553

(Use this as the intercept when plotting the regression line)

--------------------------------------------------
MODEL FIT

               Value
Support   -28.903208
AIC        65.806416
AICc       66.949273
SIC        72.561933
r squared   4.803699
SST        41.726229
SSE        39.721826

==================================================
