# Supplementary material for: An interspecific assessment of Bergmann’s rule in 22 mammalian families
Source: BMC Evol Biol. 2016 Oct 19;16:222. doi: 10.1186/s12862-016-0778-x (PMC5069937; doi:10.1186/s12862-016-0778-x)
Supplement: Additional file 1: — All phylogenies used in analyses. R script for data extraction and analyses. Detailed results/raw output from SLOUCH. SLOUCH input data. Likelihood plots for all half-life estimations. (ZIP 2442 kb) [file 12862_2016_778_MOESM1_ESM.zip › Additional file 1/Results Allen's rule - forelimb length over body mass/Phyllostomidae_results.txt]

#####Pylogentic signal:

==================================================

BEST ESTIMATES & MODEL FIT

==================================================
MODEL PARAMETERS
                                   Estimate
Rate of adaptation                0.9495167
Phylogenetic half-life            0.7300000
Phylogenetic correction factor    0.3543326
Stationary variance               0.4300000

--------------------------------------------------
PRIMARY OPTIMA

             Estimate Std.error
Theta_global 0.861445 0.1632543

--------------------------------------------------
MODEL FIT

                  Value
Support   -6.767027e+01
AIC        1.413405e+02
AICc       1.415986e+02
SIC        1.490647e+02
r squared  2.957470e-14
SST        9.610144e+01
SSE        9.610144e+01

==================================================

#####lengthBM~midLat:

==================================================

BEST ESTIMATES & MODEL FIT

==================================================
MODEL PARAMETERS
                                   Estimate
Rate of adaptation                1.0502230
Phylogenetic half-life            0.6600000
Phylogenetic correction factor    0.3809503
Stationary variance               0.4000000

                     abs(lat)
Predictor theta      6.896838
Predictor variance 147.441032

--------------------------------------------------
PRIMARY OPTIMA

Evolutionary regression

          Estimate Std. Error
Intercept  0.80340    0.16349
abs(lat)   0.00814    0.00670

Optimal regression

         Estimate Std. Error
K         0.80340    0.16349
abs(lat)  0.02136    0.01758

Decomposition of K assuming Ya = Xa to get the optimal regression intercept Bo

[1] 0.7121973

(Use this as the intercept when plotting the regression line)

--------------------------------------------------
MODEL FIT

               Value
Support   -66.938750
AIC       141.877501
AICc      142.312283
SIC       152.176345
r squared   1.531917
SST        96.409976
SSE        94.933054

==================================================

#####lengthBM~maxLat:

==================================================

BEST ESTIMATES & MODEL FIT

==================================================
MODEL PARAMETERS
                                   Estimate
Rate of adaptation                0.8059851
Phylogenetic half-life            0.8600000
Phylogenetic correction factor    0.3134460
Stationary variance               0.4500000

                       lat_m
Predictor theta     24.82732
Predictor variance 178.93507

--------------------------------------------------
PRIMARY OPTIMA

Evolutionary regression

          Estimate Std. Error
Intercept  0.61458    0.22143
lat_m      0.01024    0.00581

Optimal regression

      Estimate Std. Error
K      0.61458    0.22143
lat_m  0.03268    0.01853

Decomposition of K assuming Ya = Xa to get the optimal regression intercept Bo

[1] 0.05746317

(Use this as the intercept when plotting the regression line)

--------------------------------------------------
MODEL FIT

               Value
Support   -66.187098
AIC       140.374196
AICc      140.808979
SIC       150.673040
r squared   3.080631
SST       100.971794
SSE        97.861226

==================================================

#####lengthBM~Temp:

==================================================

BEST ESTIMATES & MODEL FIT

==================================================
MODEL PARAMETERS
                                   Estimate
Rate of adaptation                1.0502230
Phylogenetic half-life            0.6600000
Phylogenetic correction factor    0.3809503
Stationary variance               0.4000000

                        temp
Predictor theta    23.258537
Predictor variance  9.566793

--------------------------------------------------
PRIMARY OPTIMA

Evolutionary regression

          Estimate Std. Error
Intercept  1.01645    0.63304
temp      -0.00662    0.02633

Optimal regression

     Estimate Std. Error
K     1.01645    0.63304
temp -0.01738    0.06912

Decomposition of K assuming Ya = Xa to get the optimal regression intercept Bo

[1] 1.26667

(Use this as the intercept when plotting the regression line)

--------------------------------------------------
MODEL FIT

                 Value
Support   -67.64369022
AIC       143.28738045
AICc      143.72216306
SIC       153.58622436
r squared   0.06516041
SST        97.02476768
SSE        96.96154594

==================================================
