# Supplementary material for: An interspecific assessment of Bergmann’s rule in 22 mammalian families
Source: BMC Evol Biol. 2016 Oct 19;16:222. doi: 10.1186/s12862-016-0778-x (PMC5069937; doi:10.1186/s12862-016-0778-x)
Supplement: Additional file 1: — All phylogenies used in analyses. R script for data extraction and analyses. Detailed results/raw output from SLOUCH. SLOUCH input data. Likelihood plots for all half-life estimations. (ZIP 2442 kb) [file 12862_2016_778_MOESM1_ESM.zip › Additional file 1/Results Allen's rule - forelimb length over body mass/Phyllostomidae_sloutch_rdat.txt]

"species" "ancestor" "time" "lengthBM" "me.lengthBM" "lat" "lat_m" "temp" "me.lat" "me.lat_m" "me.temp"
"1" NA 0 0 NA NA NA NA NA NA NA NA
"2" NA 1 0.155487804878049 NA NA NA NA NA NA NA NA
"3" NA 2 0.554878048780488 NA NA NA NA NA NA NA NA
"4" NA 1 0.103658536585366 NA NA NA NA NA NA NA NA
"5" NA 4 0.109756097560976 NA NA NA NA NA NA NA NA
"6" NA 5 0.173780487804878 NA NA NA NA NA NA NA NA
"7" NA 6 0.5 NA NA NA NA NA NA NA NA
"8" NA 5 0.11890243902439 NA NA NA NA NA NA NA NA
"9" NA 8 0.771341463414634 NA NA NA NA NA NA NA NA
"10" NA 8 0.609756097560976 NA NA NA NA NA NA NA NA
"11" NA 10 0.939024390243902 NA NA NA NA NA NA NA NA
"12" NA 8 0.262195121951219 NA NA NA NA NA NA NA NA
"13" NA 12 0.457317073170732 NA NA NA NA NA NA NA NA
"14" NA 12 0.399390243902439 NA NA NA NA NA NA NA NA
"15" NA 14 0.472560975609756 NA NA NA NA NA NA NA NA
"16" NA 15 0.820121951219512 NA NA NA NA NA NA NA NA
"17" NA 15 0.521341463414634 NA NA NA NA NA NA NA NA
"18" NA 17 0.625 NA NA NA NA NA NA NA NA
"19" NA 18 0.810975609756097 NA NA NA NA NA NA NA NA
"20" NA 4 0.137195121951219 NA NA NA NA NA NA NA NA
"21" NA 20 0.289634146341463 NA NA NA NA NA NA NA NA
"22" NA 21 0.36280487804878 NA NA NA NA NA NA NA NA
"23" NA 22 0.820121951219512 NA NA NA NA NA NA NA NA
"24" NA 22 0.75 NA NA NA NA NA NA NA NA
"25" NA 21 0.292682926829268 NA NA NA NA NA NA NA NA
"26" NA 25 0.637195121951219 NA NA NA NA NA NA NA NA
"27" NA 26 0.698170731707317 NA NA NA NA NA NA NA NA
"28" NA 25 0.365853658536585 NA NA NA NA NA NA NA NA
"29" NA 28 0.5 NA NA NA NA NA NA NA NA
"30" NA 29 0.853658536585366 NA NA NA NA NA NA NA NA
"31" NA 29 0.527439024390244 NA NA NA NA NA NA NA NA
"32" NA 31 0.75609756097561 NA NA NA NA NA NA NA NA
"33" NA 32 0.798780487804878 NA NA NA NA NA NA NA NA
"34" NA 28 0.509146341463415 NA NA NA NA NA NA NA NA
"35" NA 34 0.725609756097561 NA NA NA NA NA NA NA NA
"36" NA 34 0.740853658536585 NA NA NA NA NA NA NA NA
"37" NA 36 0.810975609756097 NA NA NA NA NA NA NA NA
"38" NA 37 0.884146341463414 NA NA NA NA NA NA NA NA
"39" NA 36 0.810975609756097 NA NA NA NA NA NA NA NA
"40" NA 39 0.814024390243902 NA NA NA NA NA NA NA NA
"41" NA 20 0.246951219512195 NA NA NA NA NA NA NA NA
"42" NA 41 0.277439024390244 NA NA NA NA NA NA NA NA
"43" NA 42 0.600609756097561 NA NA NA NA NA NA NA NA
"44" NA 42 0.807926829268293 NA NA NA NA NA NA NA NA
"45" NA 41 0.387195121951219 NA NA NA NA NA NA NA NA
"46" NA 45 0.457317073170732 NA NA NA NA NA NA NA NA
"47" NA 46 0.734756097560975 NA NA NA NA NA NA NA NA
"48" NA 47 0.746951219512195 NA NA NA NA NA NA NA NA
"49" NA 47 0.75609756097561 NA NA NA NA NA NA NA NA
"50" NA 45 0.524390243902439 NA NA NA NA NA NA NA NA
"51" NA 50 0.798780487804878 NA NA NA NA NA NA NA NA
"52" NA 51 0.865853658536585 NA NA NA NA NA NA NA NA
"53" NA 50 0.533536585365854 NA NA NA NA NA NA NA NA
"54" NA 53 0.704268292682927 NA NA NA NA NA NA NA NA
"55" NA 54 0.759146341463415 NA NA NA NA NA NA NA NA
"56" NA 54 0.780487804878049 NA NA NA NA NA NA NA NA
"57" NA 56 0.859756097560975 NA NA NA NA NA NA NA NA
"58" NA 57 0.86280487804878 NA NA NA NA NA NA NA NA
"59" NA 53 0.625 NA NA NA NA NA NA NA NA
"60" NA 59 0.844512195121951 NA NA NA NA NA NA NA NA
"61" NA 60 0.850609756097561 NA NA NA NA NA NA NA NA
"62" NA 61 0.923780487804878 NA NA NA NA NA NA NA NA
"63" NA 59 0.634146341463415 NA NA NA NA NA NA NA NA
"64" NA 63 0.655487804878049 NA NA NA NA NA NA NA NA
"65" NA 64 0.795731707317073 NA NA NA NA NA NA NA NA
"66" NA 59 0.649390243902439 NA NA NA NA NA NA NA NA
"67" NA 66 0.896341463414634 NA NA NA NA NA NA NA NA
"68" NA 66 0.710365853658536 NA NA NA NA NA NA NA NA
"69" NA 68 0.716463414634146 NA NA NA NA NA NA NA NA
"70" "Diphylla_ecaudata" 2 1 0.671025965601283 0 2.82 30.35 23.762 0 0 0
"71" "Desmodus_rotundus" 3 1 0.564086221790364 0 -3.4 34.94 21.633 0 0 0
"72" "Diaemus_youngi" 3 1 0.32445337876779 0 -3.19 30.24 23.793 0 0 0
"73" "Macrophyllum_macrophyllum" 6 1 1.49124955773932 0 -5.26 28.82 23.74 0 0 0
"74" "Lonchorhina_aurita" 7 1 1.19973758053318 0 -2.7 25.46 24.268 0 0 0
"75" "Lonchorhina_marinkellei" 7 1 1.21410802621998 0 1.68 3.55 24.504 0 0 0
"76" "Lonchorhina_orinocensis" 7 1 1.55954094128948 0 3.92 8.81 24.272 0 0 0
"77" "Macrotus_californicus" 9 1 1.45291756325152 0 29.76 36.65 17.97 0 0 0
"78" "Macrotus_waterhousii" 9 1 1.1549736447475 0 25.86 37.8 19.375 0 0 0
"79" "Micronycteris_megalotis" 10 1 1.66859086363908 0 -5.56 24.51 24.054 0 0 0
"80" "Micronycteris_hirsuta" 10 1 1.21170081805735 0 0.63 14.24 25.133 0 0 0
"81" "Micronycteris_minuta" 11 1 1.59483911301295 0 -7.5 29.39 23.77 0 0 0
"82" "Micronycteris_schmidtorum" 11 1 1.52414210405907 0 -4.76 25.48 24.572 0 0 0
"83" "Trachops_cirrhosus" 12 1 0.459960136871596 0 -5.5 29.6 23.927 0 0 0
"84" "Chrotopterus_auritus" 13 1 0.0534886849509862 0 -4.93 31.49 23.369 0 0 0
"85" "Vampyrum_spectrum" 13 1 -0.914166074876289 0 -0.75 20.64 23.202 0 0 0
"86" "Tonatia_bidens" 14 1 0.741249468519966 0 -15.02 27.24 21.56 0 0 0
"87" "Mimon_bennettii" 16 1 1.46812437936752 0 -10.92 28.68 23.23 0 0 0
"88" "Mimon_crenulatum" 16 1 1.25594164330715 0 2.36 19.67 24.441 0 0 0
"89" "Phylloderma_stenops" 17 1 0.253144036618825 0 -5.75 29.07 24.138 0 0 0
"90" "Phyllostomus_latifolius" 18 1 -0.837396789404492 0 1.32 5.76 25.114 0 0 0
"91" "Phyllostomus_discolor" 18 1 0.532389801681831 0 -1.69 23.02 24.255 0 0 0
"92" "Phyllostomus_elongatus" 19 1 0.457955290729561 0 -5.62 23.84 24.135 0 0 0
"93" "Phyllostomus_hastatus" 19 1 -0.0935946792388273 0 -4.05 24.14 23.887 0 0 0
"94" "Brachyphylla_cavernarum" 23 1 0.37511918297985 0 15.78 18.52 24 0 0 0
"95" "Brachyphylla_nana" 23 1 0.44726380670572 0 20.39 23.19 24.661 0 0 0
"96" "Erophylla_sezekorni" 24 1 1.09629917650228 0 22.31 26.91 25.147 0 0 0
"97" "Phyllonycteris_aphylla" 24 1 1.18973768850406 0 18.11 18.52 24.033 0 0 0
"98" "Lionycteris_spurrelli" 26 1 1.37464484735976 0 -1.25 15.1 24.313 0 0 0
"99" "Lonchophylla_mordax" 27 1 0.451394630664193 0 -6.65 25.78 22.903 0 0 0
"100" "Lonchophylla_robusta" 27 1 1.13064945363263 0 4.21 12.46 23.154 0 0 0
"101" "Lonchophylla_thomasi" 27 1 1.52224700913697 0 -2.74 17.95 24.049 0 0 0
"102" "Leptonycteris_curasoae" 30 1 0.736703857435422 0 8.44 12.46 23.397 0 0 0
"103" "Leptonycteris_nivalis" 30 1 0.850355247528921 0 22.15 30.41 19.754 0 0 0
"104" "Monophyllus_redmani" 31 1 1.50091223619245 0 20.39 23.19 24.598 0 0 0
"105" "Glossophaga_commissarisi" 32 1 1.32343021157431 0 5.21 25.76 23.475 0 0 0
"106" "Glossophaga_soricina" 32 1 1.27557010481185 0 -2.61 34.78 23.099 0 0 0
"107" "Glossophaga_leachii" 33 1 1.249129141995 0 14.85 20.11 20.86 0 0 0
"108" "Glossophaga_longirostris" 33 1 1.06113180218341 0 7.43 12.46 25.137 0 0 0
"109" "Glossophaga_morenoi" 33 1 1.39619831623684 0 17.76 20.26 20.446 0 0 0
"110" "Anoura_cultrata" 35 1 0.900642774221559 0 -1.7 15.86 23.211 0 0 0
"111" "Anoura_geoffroyi" 35 1 1.03526118108783 0 0.25 25.97 22.114 0 0 0
"112" "Anoura_latidens" 35 1 1.04915789332181 0 9.59 12.2 25.458 0 0 0
"113" "Scleronycteris_ega" 37 1 -0.361821100023899 0 0.02 4.19 25.167 0 0 0
"114" "Hylonycteris_underwoodi" 38 1 1.5114575040739 0 14.82 21.62 22.821 0 0 0
"115" "Lichonycteris_obscura" 38 1 1.57977141208563 0 0.32 17.81 24.454 0 0 0
"116" "Choeronycteris_mexicana" 39 1 0.946872759162669 0 23.24 33.35 18.959 0 0 0
"117" "Choeroniscus_godmani" 40 1 1.45949776514319 0 12.98 25.05 23.866 0 0 0
"118" "Choeroniscus_minor" 40 1 1.41400646156307 0 -3.7 17.41 24.156 0 0 0
"119" "Rhinophylla_fischerae" 43 1 1.20459760909478 0 -4.69 14.62 24.274 0 0 0
"120" "Rhinophylla_pumilio" 43 1 1.25186784684825 0 -4.6 19.43 24.476 0 0 0
"121" "Carollia_castanea" 44 1 1.01644688862462 0 -1.34 18.71 23.615 0 0 0
"122" "Carollia_brevicauda" 44 1 0.997358554962937 0 0.09 23.25 24.049 0 0 0
"123" "Carollia_perspicillata" 44 1 0.791855353156668 0 -4.14 29.91 23.685 0 0 0
"124" "Carollia_subrufa" 44 1 0.911481204820632 0 11.34 18.12 23.226 0 0 0
"125" "Sturnira_bidens" 46 1 0.832306749565887 0 -1.95 12.83 19.1 0 0 0
"126" "Sturnira_aratathomasi" 48 1 0.165162904437438 0 3.15 9.34 22.758 0 0 0
"127" "Sturnira_lilium" 48 1 0.696114541787747 0 -2.47 34.94 23.246 0 0 0
"128" "Sturnira_ludovici" 49 1 0.728238500371216 0 10.13 24.62 23.047 0 0 0
"129" "Sturnira_mordax" 49 1 1.37220059804403 0 9.56 10.88 24.778 0 0 0
"130" "Sturnira_tildae" 49 1 0.623539113729076 0 -7.74 26.24 23.961 0 0 0
"131" "Sturnira_erythromos" 49 1 0.988686264488459 0 -7.86 28.19 19.744 0 0 0
"132" "Pygoderma_bilabiatum" 51 1 0.771108722029657 0 -22.2 29.91 20.75 0 0 0
"133" "Centurio_senex" 51 1 0.644790010551857 0 15.65 26.26 23.297 0 0 0
"134" "Ametrida_centurio" 52 1 1.00549887736058 0 -2.18 16.56 25.029 0 0 0
"135" "Sphaeronycteris_toxophyllum" 52 1 0.874066758777039 0 -2.29 16.78 24.588 0 0 0
"136" "Stenoderma_rufum" 51 1 0.850069911788751 0 18.22 18.52 24 0 0 0
"137" "Artibeus_aztecus" 55 1 0.756904522076623 0 16.41 24.48 20.417 0 0 0
"138" "Artibeus_phaeotis" 55 1 1.19322232452536 0 10.89 24.53 22.879 0 0 0
"139" "Artibeus_toltecus" 55 1 0.937398007322101 0 13.89 26.74 21.572 0 0 0
"140" "Artibeus_cinereus" 55 1 1.12170320952996 0 5.42 12.23 25.038 0 0 0
"141" "Artibeus_concolor" 56 1 0.879278265770568 0 -1.5 13.01 25.18 0 0 0
"142" "Artibeus_amplus" 57 1 0.144083322842021 0 5.27 9.23 24.138 0 0 0
"143" "Artibeus_jamaicensis" 58 1 0.324250246595397 0 0.29 26.12 23.753 0 0 0
"144" "Artibeus_lituratus" 58 1 0.170589144316247 0 -3.73 29.57 23.591 0 0 0
"145" "Artibeus_hirsutus" 58 1 0.323881822413286 0 22.67 28.69 20.379 0 0 0
"146" "Ectophylla_alba" 59 1 1.64135551540241 0 12.47 15.99 23.95 0 0 0
"147" "Chiroderma_salvini" 60 1 0.591160771856877 0 3.98 26.71 20.868 0 0 0
"148" "Chiroderma_villosum" 61 1 0.647826421529779 0 -1.11 23.84 23.917 0 0 0
"149" "Chiroderma_doriae" 62 1 0.970093437867131 0 -21.51 26.19 20.037 0 0 0
"150" "Chiroderma_trinitatum" 62 1 0.961411167154625 0 -4.91 22.29 24.415 0 0 0
"151" "Mesophylla_macconnelli" 63 1 1.52808239004353 0 -3.31 19.21 24.305 0 0 0
"152" "Vampyressa_melissa" 64 1 0.829389010019237 0 0.26 5.77 25.798 0 0 0
"153" "Vampyressa_bidens" 65 1 1.09412420259316 0 -3.79 17.12 23.975 0 0 0
"154" "Vampyressa_brocki" 65 1 -0.35965557207687 0 0.76 7.06 25.851 0 0 0
"155" "Vampyressa_nymphaea" 65 1 -0.636794244008814 0 9.82 12.57 24.961 0 0 0
"156" "Uroderma_bilobatum" 67 1 0.948446288442631 0 -3.16 25.48 23.752 0 0 0
"157" "Uroderma_magnirostrum" 67 1 0.874745932841043 0 -0.56 19.29 24.382 0 0 0
"158" "Vampyrodes_caraccioli" 68 1 0.371746089901462 0 0.28 18.42 24.137 0 0 0
"159" "Platyrrhinus_aurarius" 69 1 0.382811038902775 0 2.81 6.11 24.164 0 0 0
"160" "Platyrrhinus_brachycephalus" 69 1 1.00584678800836 0 -3.27 17.3 23.533 0 0 0
"161" "Platyrrhinus_dorsalis" 69 1 0.602633173019113 0 -7.6 26.5 20.183 0 0 0
"162" "Platyrrhinus_helleri" 69 1 1.04171644539551 0 -2.32 23.56 23.648 0 0 0
"163" "Platyrrhinus_infuscus" 69 1 0.106954988490984 0 -6.21 19.02 21.549 0 0 0
"164" "Platyrrhinus_lineatus" 69 1 0.649264838269324 0 -10.71 33.06 21.112 0 0 0
"165" "Platyrrhinus_umbratus" 69 1 0.59205951680968 0 5.94 12.46 23.79 0 0 0
"166" "Platyrrhinus_vittatus" 69 1 0.433791086278707 0 -3.62 19.72 19.926 0 0 0
