# Supplementary material for: An interspecific assessment of Bergmann’s rule in 22 mammalian families
Source: BMC Evol Biol. 2016 Oct 19;16:222. doi: 10.1186/s12862-016-0778-x (PMC5069937; doi:10.1186/s12862-016-0778-x)
Supplement: Additional file 1: — All phylogenies used in analyses. R script for data extraction and analyses. Detailed results/raw output from SLOUCH. SLOUCH input data. Likelihood plots for all half-life estimations. (ZIP 2442 kb) [file 12862_2016_778_MOESM1_ESM.zip › Additional file 1/Results Allen's rule - forelimb length over body mass/Pteropodidae_results.txt]

#####Pylogentic signal:

==================================================

BEST ESTIMATES & MODEL FIT

==================================================
MODEL PARAMETERS
                                   Estimate
Rate of adaptation                5.3319014
Phylogenetic half-life            0.1300000
Phylogenetic correction factor    0.6517348
Stationary variance               0.5000000

--------------------------------------------------
PRIMARY OPTIMA

        Estimate
Bo      0.451086
Ya     -3.365653

--------------------------------------------------
MODEL FIT

               Value
Support   -42.473686
AIC        92.947373
AICc       93.798437
SIC       100.752348
r squared   1.408975
SST        53.514588
SSE        52.760581

==================================================

#####lengthBM~midLat:

==================================================

BEST ESTIMATES & MODEL FIT

==================================================
MODEL PARAMETERS
                                   Estimate
Rate of adaptation                5.3319014
Phylogenetic half-life            0.1300000
Phylogenetic correction factor    0.6517348
Stationary variance               0.4500000

                      abs(lat)
Predictor theta       8.092933
Predictor variance 1692.488524

--------------------------------------------------
PRIMARY OPTIMA

Evolutionary regression

          Estimate Std. Error
Intercept  0.30690    0.19559
abs(lat)  -0.01172    0.00715

Optimal regression

         Estimate Std. Error
Xa        2.08176    2.56398
Bo       -7.25728   11.26485
Ya        4.02616   10.64383
abs(lat) -0.01713    0.01208
--------------------------------------------------
MODEL FIT

               Value
Support   -41.042200
AIC        94.084400
AICc       95.951066
SIC       105.791862
r squared   6.791566
SST        48.736559
SSE        45.426584

==================================================

#####lengthBM~maxLat:

==================================================

BEST ESTIMATES & MODEL FIT

==================================================
MODEL PARAMETERS
                                   Estimate
Rate of adaptation                4.6209812
Phylogenetic half-life            0.1500000
Phylogenetic correction factor    0.6114957
Stationary variance               0.4000000

                        lat_m
Predictor theta      17.72278
Predictor variance 2966.27268

--------------------------------------------------
PRIMARY OPTIMA

Evolutionary regression

          Estimate Std. Error
Intercept  0.45976    0.23245
lat_m     -0.01574    0.00510

Optimal regression

      Estimate Std. Error
Xa     2.29412    2.76599
Bo    -6.99095   11.23928
Ya     3.33127    7.72624
lat_m -0.02476    0.00844
--------------------------------------------------
MODEL FIT

              Value
Support   -38.46787
AIC        88.93575
AICc       90.80241
SIC       100.64321
r squared  16.33230
SST        61.12329
SSE        51.14045

==================================================

#####lengthBM~Temp:

==================================================

BEST ESTIMATES & MODEL FIT

==================================================
MODEL PARAMETERS
                                   Estimate
Rate of adaptation                5.3319014
Phylogenetic half-life            0.1300000
Phylogenetic correction factor    0.6517348
Stationary variance               0.4500000

                       temp
Predictor theta    23.40294
Predictor variance 53.39148

--------------------------------------------------
PRIMARY OPTIMA

Evolutionary regression

          Estimate Std. Error
Intercept -1.26662    0.95213
temp       0.06212    0.03899

Optimal regression

     Estimate Std. Error
Xa    0.26721    2.63630
Bo   -7.63186   10.04156
Ya    6.25489    9.78688
temp  0.09992    0.06095
--------------------------------------------------
MODEL FIT

               Value
Support   -40.926942
AIC        93.853884
AICc       95.720550
SIC       105.561346
r squared   7.431843
SST        57.916783
SSE        53.612499

==================================================
