# Supplementary material for: An interspecific assessment of Bergmann’s rule in 22 mammalian families
Source: BMC Evol Biol. 2016 Oct 19;16:222. doi: 10.1186/s12862-016-0778-x (PMC5069937; doi:10.1186/s12862-016-0778-x)
Supplement: Additional file 1: — All phylogenies used in analyses. R script for data extraction and analyses. Detailed results/raw output from SLOUCH. SLOUCH input data. Likelihood plots for all half-life estimations. (ZIP 2442 kb) [file 12862_2016_778_MOESM1_ESM.zip › Additional file 1/Results Allen's rule - forelimb length over body mass/Pteropodidae_sloutch_rdat.txt]

"species" "ancestor" "time" "lengthBM" "me.lengthBM" "lat" "lat_m" "temp" "me.lat" "me.lat_m" "me.temp"
"1" NA 0 0 NA NA NA NA NA NA NA NA
"2" NA 1 0.15370964505767 NA NA NA NA NA NA NA NA
"3" NA 2 0.166242979949391 NA NA NA NA NA NA NA NA
"4" NA 3 0.237663249251811 NA NA NA NA NA NA NA NA
"5" NA 4 0.33802408098942 NA NA NA NA NA NA NA NA
"6" NA 4 0.304412250747215 NA NA NA NA NA NA NA NA
"7" NA 3 0.313148313726865 NA NA NA NA NA NA NA NA
"8" NA 7 0.342207703241382 NA NA NA NA NA NA NA NA
"9" NA 8 0.374159850342813 NA NA NA NA NA NA NA NA
"10" NA 7 0.338167582544237 NA NA NA NA NA NA NA NA
"11" NA 10 0.356257219719062 NA NA NA NA NA NA NA NA
"12" NA 11 0.412252045871149 NA NA NA NA NA NA NA NA
"13" NA 12 0.568703155021288 NA NA NA NA NA NA NA NA
"14" NA 13 0.697310417238887 NA NA NA NA NA NA NA NA
"15" NA 14 0.747878806768339 NA NA NA NA NA NA NA NA
"16" NA 2 0.195908192769989 NA NA NA NA NA NA NA NA
"17" NA 16 0.221930673814473 NA NA NA NA NA NA NA NA
"18" NA 17 0.567192168061749 NA NA NA NA NA NA NA NA
"19" NA 18 0.585644130429277 NA NA NA NA NA NA NA NA
"20" NA 17 0.253170507768239 NA NA NA NA NA NA NA NA
"21" NA 20 0.327460158838689 NA NA NA NA NA NA NA NA
"22" NA 21 0.380209642135693 NA NA NA NA NA NA NA NA
"23" NA 16 0.22298258566426 NA NA NA NA NA NA NA NA
"24" NA 23 0.272415299992922 NA NA NA NA NA NA NA NA
"25" NA 24 0.285643416168145 NA NA NA NA NA NA NA NA
"26" NA 25 0.353107328124422 NA NA NA NA NA NA NA NA
"27" NA 26 0.396362332984644 NA NA NA NA NA NA NA NA
"28" NA 26 0.451766270381604 NA NA NA NA NA NA NA NA
"29" NA 28 0.468404009472401 NA NA NA NA NA NA NA NA
"30" NA 25 0.319371476176469 NA NA NA NA NA NA NA NA
"31" NA 30 0.353189143490516 NA NA NA NA NA NA NA NA
"32" NA 31 0.412799429630019 NA NA NA NA NA NA NA NA
"33" NA 32 0.450652023014792 NA NA NA NA NA NA NA NA
"34" NA 30 0.369184696890302 NA NA NA NA NA NA NA NA
"35" NA 23 0.258068391152772 NA NA NA NA NA NA NA NA
"36" NA 35 0.354130669528906 NA NA NA NA NA NA NA NA
"37" NA 36 0.435381120000416 NA NA NA NA NA NA NA NA
"38" NA 37 0.480293210688204 NA NA NA NA NA NA NA NA
"39" NA 38 0.527288995898193 NA NA NA NA NA NA NA NA
"40" NA 39 0.571429684562804 NA NA NA NA NA NA NA NA
"41" NA 35 0.36061226464284 NA NA NA NA NA NA NA NA
"42" NA 41 0.399586897334053 NA NA NA NA NA NA NA NA
"43" NA 42 0.437349234084801 NA NA NA NA NA NA NA NA
"44" NA 43 0.451501993762552 NA NA NA NA NA NA NA NA
"45" NA 44 0.455166153372644 NA NA NA NA NA NA NA NA
"46" NA 42 0.404952297096269 NA NA NA NA NA NA NA NA
"47" NA 46 0.434090904663671 NA NA NA NA NA NA NA NA
"48" NA 47 0.469452025352374 NA NA NA NA NA NA NA NA
"49" NA 48 0.475715446156723 NA NA NA NA NA NA NA NA
"50" NA 49 0.478897154838178 NA NA NA NA NA NA NA NA
"51" NA 50 0.48183666406286 NA NA NA NA NA NA NA NA
"52" "Dyacopterus_spadiceus" 5 0.565103928241431 -0.0179153833678691 0 10.01 18.14 23.727 0 0 0
"53" "Haplonycteris_fischeri" 5 0.466293043161502 1.0189956698101 0 12.1 18.65 24.16 0 0 0
"54" "Chironax_melanocephalus" 6 0.489460427660606 0.944147686377121 0 0.61 8.37 24.524 0 0 0
"55" "Otopteropus_cartilagonodus" 6 0.464247009680836 1.02165124753198 0 16.84 16.87 22.6 0 0 0
"56" "Megaerops_niphanae" 8 0.430017668223107 0.56202379242641 0 20.07 27.98 22.622 0 0 0
"57" "Ptenochirus_minor" 9 0.443619148172173 0.390753709458823 0 8.63 11.7 23.887 0 0 0
"58" "Ptenochirus_jagori" 9 0.448204704643282 0.0631325066404292 0 12 19 24.188 0 0 0
"59" "Cynopterus_sphinx" 10 0.365921822171055 0.462482686795426 0 13.63 33.2 23.38 0 0 0
"60" "Cynopterus_horsfieldii" 11 0.412208540874892 0.272027231825691 0 2.88 14.54 24.632 0 0 0
"61" "Cynopterus_brachyotis" 12 0.441730901468975 0.639629294976277 0 11.73 27.65 24.445 0 0 0
"62" "Balionycteris_maculata" 13 1 1.04328660794547 0 0.57 7.09 24.946 0 0 0
"63" "Megaerops_ecaudatus" 14 0.702979702646597 0.729012062927409 0 6.73 19.4 24.774 0 0 0
"64" "Megaerops_wetmorei" 15 0.769205994858619 0.973045023663746 0 5.01 8.65 23.481 0 0 0
"65" "Aethalops_alecto" 15 0.748807346240681 1.13118703460028 0 -1.89 8.96 24.264 0 0 0
"66" "Macroglossus_minimus" 18 0.582902017008506 0.90344787814898 0 -1.28 21.21 24.802 0 0 0
"67" "Macroglossus_sobrinus" 19 0.590043979005917 0.767386205724798 0 9.61 28.19 23.656 0 0 0
"68" "Penthetor_lucasi" 19 0.605477214095879 0.536214070679424 0 1.43 7.03 24.968 0 0 0
"69" "Harpyionycteris_whiteheadi" 20 0.459722490070147 -0.460658590771644 0 12.1 18.65 24.116 0 0 0
"70" "Dobsonia_minor" 21 0.409341107091769 -0.0717390971549767 0 -5.12 9.8 23.172 0 0 0
"71" "Dobsonia_moluccensis" 22 0.409008651000972 -1.17174811128158 0 -0.82 3.87 24.3 0 0 0
"72" "Dobsonia_inermis" 22 0.411726739274557 -0.35265756104223 0 -8.42 11.85 26.2 0 0 0
"73" "Eonycteris_spelaea" 24 0.454120085477578 0.161666777763209 0 10.04 30.46 22.574 0 0 0
"74" "Rousettus_spinalatus" 27 0.502118433586377 -0.0819039129343019 0 4.46 6.07 22.668 0 0 0
"75" "Rousettus_amplexicaudatus" 27 0.479859459382242 0.0331931299468281 0 4.31 19.57 24.236 0 0 0
"76" "Rousettus_aegyptiacus" 28 0.478886116257038 -0.363092078259366 0 1.26 37.36 22.626 0 0 0
"77" "Rousettus_madagascariensis" 29 0.508416918119052 0.0760081741468379 0 -18.72 25.2 22.067 0 0 0
"78" "Rousettus_leschenaultii" 29 0.499365930912767 -0.0314751046602464 0 13.19 35.35 23.014 0 0 0
"79" "Megaloglossus_woermanni" 31 0.434085710037252 0.917606442846805 0 -1.12 11.27 24.283 0 0 0
"80" "Epomops_franqueti" 32 0.47211751803347 -0.285471446560273 0 -1.48 12.19 24.266 0 0 0
"81" "Micropteropus_pusillus" 33 0.49753352644357 0.716897566927103 0 0.57 13.97 24.519 0 0 0
"82" "Epomophorus_wahlbergi" 33 0.468938406665225 -0.148680750723943 0 -14.48 34.21 22.399 0 0 0
"83" "Myonycteris_torquata" 34 0.398843416427876 0.305006643687321 0 -0.04 11.07 24.429 0 0 0
"84" "Myonycteris_relicta" 34 0.431490344812808 0.267601837233739 0 -6.5 9.34 23.906 0 0 0
"85" "Nyctimene_major" 37 0.51686338067586 -0.341078382537286 0 -7.44 11.65 26.024 0 0 0
"86" "Nyctimene_vizcaccia" 38 0.525448799489368 0.324932395855862 0 -5.95 9.94 25.393 0 0 0
"87" "Nyctimene_cephalotes" 39 0.574276989168555 0.369965572010818 0 -4.3 10.37 22.829 0 0 0
"88" "Nyctimene_robinsoni" 40 0.575677590316697 0.291565572478179 0 -20.74 30.78 21.802 0 0 0
"89" "Nyctimene_albiventer" 40 0.573915313304153 0.603795839273474 0 -4.02 10.7 23.476 0 0 0
"90" "Melonycteris_melanops" 36 0.590563441647788 0.231555226531983 0 -4.33 6.3 25.186 0 0 0
"91" "Pteropus_scapulatus" 41 0.451082527679242 -1.06208502982549 0 -23.14 37.22 22.438 0 0 0
"92" "Pteropus_alecto" 43 0.515514725791905 -1.3017445036376 0 -18.45 31.19 24.999 0 0 0
"93" "Pteropus_conspicillatus" 44 0.453400629718588 -1.47485214034226 0 -10.41 23.47 24.216 0 0 0
"94" "Pteropus_tonganus" 45 0.472149335120285 -1.41679891863385 0 -12.87 22.39 22.89 0 0 0
"95" "Pteropus_hypomelanus" 45 0.481402263428596 -1.19394542505007 0 3.49 18.65 23.608 0 0 0
"96" "Pteropus_poliocephalus" 46 0.439419942040956 -1.46744756307745 0 -29.16 39.13 15.814 0 0 0
"97" "Acerodon_jubatus" 47 0.534287456340788 -1.75455897881629 0 12.1 18.65 24.233 0 0 0
"98" "Pteropus_pumilus" 48 0.487194271885448 -0.533076232700811 0 11.83 18.65 24.098 0 0 0
"99" "Pteropus_vampyrus" 49 0.484490468834514 -1.63660550850501 0 4.01 18.65 24.998 0 0 0
"100" "Pteropus_giganteus" 51 0.485854707597726 -1.53358655486004 0 17.95 34.03 24.334 0 0 0
"101" "Pteropus_lylei" 51 0.489606526528633 -0.745370910549023 0 10.82 15.05 25.948 0 0 0
"102" "Pteropus_niger" 50 0.486498841273645 -1.08419404255627 0 -20.25 20.52 23 0 0 0
"103" "Rousettus_lanosus" 1 0.786826167670853 -0.172255950967328 0 -1.85 11.86 22.243 0 0 0
