# Supplementary material for: An interspecific assessment of Bergmann’s rule in 22 mammalian families
Source: BMC Evol Biol. 2016 Oct 19;16:222. doi: 10.1186/s12862-016-0778-x (PMC5069937; doi:10.1186/s12862-016-0778-x)
Supplement: Additional file 1: — All phylogenies used in analyses. R script for data extraction and analyses. Detailed results/raw output from SLOUCH. SLOUCH input data. Likelihood plots for all half-life estimations. (ZIP 2442 kb) [file 12862_2016_778_MOESM1_ESM.zip › Additional file 1/Results Allen's rule - forelimb length over body mass/Vespertilionidae_results.txt]

#####Pylogentic signal:

==================================================

BEST ESTIMATES & MODEL FIT

==================================================
MODEL PARAMETERS
                                   Estimate
Rate of adaptation                6.9314718
Phylogenetic half-life            0.1000000
Phylogenetic correction factor    0.7585416
Stationary variance               0.2200000

--------------------------------------------------
PRIMARY OPTIMA

        Estimate
Bo      1.219433
Ya     13.711160

--------------------------------------------------
MODEL FIT

              Value
Support   -48.52267
AIC       105.04534
AICc      105.52727
SIC       114.95469
r squared   2.46027
SST        90.39056
SSE        88.16670

==================================================

#####lengthBM~midLat:

==================================================

BEST ESTIMATES & MODEL FIT

==================================================
MODEL PARAMETERS
                                   Estimate
Rate of adaptation               11.5524530
Phylogenetic half-life            0.0600000
Phylogenetic correction factor    0.8524349
Stationary variance               0.1800000

                     abs(lat)
Predictor theta      20.38153
Predictor variance 1527.87190

--------------------------------------------------
PRIMARY OPTIMA

Evolutionary regression

          Estimate Std. Error
Intercept  1.47386    0.10382
abs(lat)  -0.00198    0.00332

Optimal regression

           Estimate Std. Error
Xa         -0.81723    0.83959
Bo         18.41426    6.96235
Ya       -216.51801  130.43583
abs(lat)   -0.00444    0.00397
--------------------------------------------------
MODEL FIT

              Value
Support   -46.38206
AIC       104.76413
AICc      105.80117
SIC       119.62815
r squared  10.00753
SST       101.87125
SSE        91.67646

==================================================

#####lengthBM~maxLat:

==================================================

BEST ESTIMATES & MODEL FIT

==================================================
MODEL PARAMETERS
                                   Estimate
Rate of adaptation                8.6643398
Phylogenetic half-life            0.0800000
Phylogenetic correction factor    0.8044422
Stationary variance               0.2000000

                        lat_m
Predictor theta      38.27255
Predictor variance 1461.71843

--------------------------------------------------
PRIMARY OPTIMA

Evolutionary regression

          Estimate Std. Error
Intercept  1.39918    0.15998
lat_m      0.00014    0.00346

Optimal regression

       Estimate Std. Error
Xa     -1.04502    1.16644
Bo     15.09173    7.45251
Ya    -53.19128   43.15134
lat_m   0.00085    0.00437
--------------------------------------------------
MODEL FIT

              Value
Support   -46.79818
AIC       105.59636
AICc      106.63340
SIC       120.46038
r squared   6.97708
SST        94.47745
SSE        87.88568

==================================================

#####lengthBM~Temp:

==================================================

BEST ESTIMATES & MODEL FIT

==================================================
MODEL PARAMETERS
                                   Estimate
Rate of adaptation               11.5524530
Phylogenetic half-life            0.0600000
Phylogenetic correction factor    0.8524349
Stationary variance               0.1800000

                        temp
Predictor theta     17.77836
Predictor variance 264.04671

--------------------------------------------------
PRIMARY OPTIMA

Evolutionary regression

          Estimate Std. Error
Intercept  1.31295    0.13287
temp       0.00694    0.00750

Optimal regression

       Estimate Std. Error
Xa     -0.97919    0.85909
Bo     17.73034    6.89646
Ya   -199.45789  129.35544
temp    0.01031    0.00884
--------------------------------------------------
MODEL FIT

              Value
Support   -46.32823
AIC       104.65646
AICc      105.69350
SIC       119.52048
r squared  10.11051
SST       101.72641
SSE        91.44135

==================================================
