# Supplementary material for: An interspecific assessment of Bergmann’s rule in 22 mammalian families
Source: BMC Evol Biol. 2016 Oct 19;16:222. doi: 10.1186/s12862-016-0778-x (PMC5069937; doi:10.1186/s12862-016-0778-x)
Supplement: Additional file 1: — All phylogenies used in analyses. R script for data extraction and analyses. Detailed results/raw output from SLOUCH. SLOUCH input data. Likelihood plots for all half-life estimations. (ZIP 2442 kb) [file 12862_2016_778_MOESM1_ESM.zip › Additional file 1/Results Bergman's rule - body mass/Bovidae_results.txt]

#####Pylogentic signal:
==================================================

BEST ESTIMATES & MODEL FIT

==================================================
MODEL PARAMETERS
                                   Estimate
Rate of adaptation               0.02200467
Phylogenetic half-life          31.50000000
Phylogenetic correction factor   0.01092208
Stationary variance             30.00000000

--------------------------------------------------
PRIMARY OPTIMA

             Estimate Std.error
Theta_global 10.90637 0.3885351

--------------------------------------------------
MODEL FIT

              Value
Support   -89.97027
AIC       185.94053
AICc      186.25222
SIC       193.12388
r squared   0.00000
SST        80.63840
SSE        80.63840

==================================================

#####BM~Mid_latitude:
==================================================

BEST ESTIMATES & MODEL FIT

==================================================
MODEL PARAMETERS
                                   Estimate
Rate of adaptation               0.02132761
Phylogenetic half-life          32.50000000
Phylogenetic correction factor   0.01058839
Stationary variance             29.00000000

                    abs(lat)
Predictor theta     16.37137
Predictor variance 368.32438

--------------------------------------------------
PRIMARY OPTIMA

Evolutionary regression

          Estimate Std. Error
Intercept 10.73734    0.39433
abs(lat)   0.01041    0.00652

Optimal regression

         Estimate Std. Error
K        10.73734    0.39433
abs(lat)  0.98303    0.61550

Decomposition of K assuming Ya = Xa to get the optimal regression intercept Bo

[1] -5.185815

(Use this as the intercept when plotting the regression line)

--------------------------------------------------
MODEL FIT

               Value
Support   -88.792835
AIC       185.585670
AICc      186.111986
SIC       195.163467
r squared   3.007384
SST        84.818808
SSE        82.267981

==================================================

#####BM~max_latitude:

==================================================

BEST ESTIMATES & MODEL FIT

==================================================
MODEL PARAMETERS
                                   Estimate
Rate of adaptation               0.02132761
Phylogenetic half-life          32.50000000
Phylogenetic correction factor   0.01058839
Stationary variance             29.00000000

                   abs(lat_m)
Predictor theta      27.70412
Predictor variance  443.87460

--------------------------------------------------
PRIMARY OPTIMA

Evolutionary regression

           Estimate Std. Error
Intercept  10.60418    0.41499
abs(lat_m)  0.01098    0.00596

Optimal regression

           Estimate Std. Error
K          10.60418    0.41499
abs(lat_m)  1.03677    0.56279

Decomposition of K assuming Ya = Xa to get the optimal regression intercept Bo

[1] -17.81438

(Use this as the intercept when plotting the regression line)

--------------------------------------------------
MODEL FIT

               Value
Support   -88.382597
AIC       184.765195
AICc      185.291511
SIC       194.342992
r squared   4.020203
SST        84.414909
SSE        81.021258

==================================================

#####BM~Temperature:

==================================================

BEST ESTIMATES & MODEL FIT

==================================================
MODEL PARAMETERS
                                   Estimate
Rate of adaptation               0.02235959
Phylogenetic half-life          31.00000000
Phylogenetic correction factor   0.01109693
Stationary variance             29.00000000

                        temp
Predictor theta     19.91344
Predictor variance 147.83542

--------------------------------------------------
PRIMARY OPTIMA

Evolutionary regression

          Estimate Std. Error
Intercept 11.16788    0.43982
temp      -0.01309    0.01049

Optimal regression

     Estimate Std. Error
K    11.16788    0.43982
temp -1.17972    0.94564

Decomposition of K assuming Ya = Xa to get the optimal regression intercept Bo

[1] 34.39938

(Use this as the intercept when plotting the regression line)

--------------------------------------------------
MODEL FIT

               Value
Support   -89.229441
AIC       186.458882
AICc      186.985198
SIC       196.036679
r squared   1.911851
SST        81.405248
SSE        79.848902

==================================================
