# Supplementary material for: An interspecific assessment of Bergmann’s rule in 22 mammalian families
Source: BMC Evol Biol. 2016 Oct 19;16:222. doi: 10.1186/s12862-016-0778-x (PMC5069937; doi:10.1186/s12862-016-0778-x)
Supplement: Additional file 1: — All phylogenies used in analyses. R script for data extraction and analyses. Detailed results/raw output from SLOUCH. SLOUCH input data. Likelihood plots for all half-life estimations. (ZIP 2442 kb) [file 12862_2016_778_MOESM1_ESM.zip › Additional file 1/Results Bergman's rule - body mass/Bovidae_sloutch_rdat.txt]

"species" "ancestor" "time" "BM" "me.BM" "lat" "lat_m" "temp" "me.lat" "me.lat_m" "me.temp"
"1" NA 0 0 NA NA NA NA NA NA NA NA
"2" NA 1 0.142963521300926 NA NA NA NA NA NA NA NA
"3" NA 2 0.594160136507 NA NA NA NA NA NA NA NA
"4" NA 2 0.167253178085046 NA NA NA NA NA NA NA NA
"5" NA 4 0.542036417389685 NA NA NA NA NA NA NA NA
"6" NA 5 0.584187847458269 NA NA NA NA NA NA NA NA
"7" NA 6 0.701579258712145 NA NA NA NA NA NA NA NA
"8" NA 6 0.693906109856128 NA NA NA NA NA NA NA NA
"9" NA 8 0.797039038252251 NA NA NA NA NA NA NA NA
"10" NA 4 0.268136214125593 NA NA NA NA NA NA NA NA
"11" NA 10 0.317368997853511 NA NA NA NA NA NA NA NA
"12" NA 11 0.566658168944013 NA NA NA NA NA NA NA NA
"13" NA 12 0.917403250350317 NA NA NA NA NA NA NA NA
"14" NA 11 0.749748405166216 NA NA NA NA NA NA NA NA
"15" NA 14 0.779540015689953 NA NA NA NA NA NA NA NA
"16" NA 15 0.905190917409108 NA NA NA NA NA NA NA NA
"17" NA 1 0.0931190679739909 NA NA NA NA NA NA NA NA
"18" NA 17 0.168385495832935 NA NA NA NA NA NA NA NA
"19" NA 17 0.137763666419115 NA NA NA NA NA NA NA NA
"20" NA 19 0.151980368179438 NA NA NA NA NA NA NA NA
"21" NA 20 0.261806549892243 NA NA NA NA NA NA NA NA
"22" NA 21 0.287920146766438 NA NA NA NA NA NA NA NA
"23" NA 22 0.590811157656365 NA NA NA NA NA NA NA NA
"24" NA 23 0.649169511605049 NA NA NA NA NA NA NA NA
"25" NA 23 0.800620007342287 NA NA NA NA NA NA NA NA
"26" NA 25 0.877751419097299 NA NA NA NA NA NA NA NA
"27" NA 26 0.889467780062317 NA NA NA NA NA NA NA NA
"28" NA 22 0.612401837463315 NA NA NA NA NA NA NA NA
"29" NA 28 0.919776141509713 NA NA NA NA NA NA NA NA
"30" NA 21 0.4297163612209 NA NA NA NA NA NA NA NA
"31" NA 30 0.621816770223867 NA NA NA NA NA NA NA NA
"32" NA 31 0.688575706223097 NA NA NA NA NA NA NA NA
"33" NA 30 0.509467310077148 NA NA NA NA NA NA NA NA
"34" NA 33 0.538910062144804 NA NA NA NA NA NA NA NA
"35" NA 34 0.882109809472615 NA NA NA NA NA NA NA NA
"36" NA 33 0.521278494195549 NA NA NA NA NA NA NA NA
"37" NA 36 0.53140654120195 NA NA NA NA NA NA NA NA
"38" NA 37 0.627890218856356 NA NA NA NA NA NA NA NA
"39" NA 38 0.769853889994004 NA NA NA NA NA NA NA NA
"40" NA 39 0.870319186652166 NA NA NA NA NA NA NA NA
"41" NA 40 0.889161854869783 NA NA NA NA NA NA NA NA
"42" NA 41 0.958291657855211 NA NA NA NA NA NA NA NA
"43" NA 41 0.924350041024625 NA NA NA NA NA NA NA NA
"44" NA 39 0.795205051026605 NA NA NA NA NA NA NA NA
"45" NA 20 0.53792978438813 NA NA NA NA NA NA NA NA
"46" NA 45 0.562988356619943 NA NA NA NA NA NA NA NA
"47" NA 46 0.735537280781262 NA NA NA NA NA NA NA NA
"48" NA 46 0.822547891262119 NA NA NA NA NA NA NA NA
"49" NA 19 0.14752774759022 NA NA NA NA NA NA NA NA
"50" NA 49 0.194830175461673 NA NA NA NA NA NA NA NA
"51" NA 50 0.474804616033131 NA NA NA NA NA NA NA NA
"52" NA 51 0.602462700365673 NA NA NA NA NA NA NA NA
"53" NA 52 0.65502479264375 NA NA NA NA NA NA NA NA
"54" NA 53 0.78788008027897 NA NA NA NA NA NA NA NA
"55" NA 54 0.82051945276454 NA NA NA NA NA NA NA NA
"56" NA 55 0.923729529620887 NA NA NA NA NA NA NA NA
"57" NA 52 0.630474641960163 NA NA NA NA NA NA NA NA
"58" NA 57 0.681993426595042 NA NA NA NA NA NA NA NA
"59" NA 58 0.919287868943218 NA NA NA NA NA NA NA NA
"60" NA 58 0.791618248296603 NA NA NA NA NA NA NA NA
"61" NA 60 0.908615973726091 NA NA NA NA NA NA NA NA
"62" NA 61 0.982403862384653 NA NA NA NA NA NA NA NA
"63" NA 49 0.261097263739622 NA NA NA NA NA NA NA NA
"64" NA 63 0.273034374101666 NA NA NA NA NA NA NA NA
"65" NA 64 0.465176028331897 NA NA NA NA NA NA NA NA
"66" NA 65 0.643941893914451 NA NA NA NA NA NA NA NA
"67" NA 64 0.312657057628711 NA NA NA NA NA NA NA NA
"68" NA 67 0.414321584655005 NA NA NA NA NA NA NA NA
"69" NA 68 0.449539560056741 NA NA NA NA NA NA NA NA
"70" NA 69 0.530719409669173 NA NA NA NA NA NA NA NA
"71" NA 69 0.618287432037937 NA NA NA NA NA NA NA NA
"72" NA 71 0.64335073761437 NA NA NA NA NA NA NA NA
"73" NA 72 0.832898854565902 NA NA NA NA NA NA NA NA
"74" NA 73 0.873937388178792 NA NA NA NA NA NA NA NA
"75" NA 74 0.905724601650103 NA NA NA NA NA NA NA NA
"76" NA 73 0.866782380942851 NA NA NA NA NA NA NA NA
"77" NA 76 0.880893421745871 NA NA NA NA NA NA NA NA
"78" NA 72 0.69693436544407 NA NA NA NA NA NA NA NA
"79" NA 78 0.872209274814266 NA NA NA NA NA NA NA NA
"80" NA 79 0.917133974324945 NA NA NA NA NA NA NA NA
"81" "Boselaphus_tragocamelus" 3 1 182253.04 0 22.35 33 24.74 0 0 0
"82" "Tetracerus_quadricornis" 3 1 19282.12 0 22.28 31.53 25.134 0 0 0
"83" "Tragelaphus_imberbis" 5 1 94320.39 0 3.92 16.88 23.653 0 0 0
"84" "Tragelaphus_angasii" 7 1 87616.76 0 -22.04 28.48 22.985 0 0 0
"85" "Tragelaphus_scriptus" 7 1 43250.39 0 -9.36 34.83 23.761 0 0 0
"86" "Tragelaphus_strepsiceros" 8 1 206056.41 0 -6.95 34.05 21.534 0 0 0
"87" "Tragelaphus_eurycerus" 9 1 270998.37 0 2.08 10 24.377 0 0 0
"88" "Tragelaphus_spekii" 9 1 75554.25 0 -3.27 20.93 23.628 0 0 0
"89" "Pseudoryx_nghetinhensis" 10 1 97842.2 0 17.64 19.53 20.616 0 0 0
"90" "Syncerus_caffer" 12 1 592665.98 0 -8.82 33.51 23.78 0 0 0
"91" "Bubalus_bubalis" 13 1 929500.97 0 20.98 27.44 22.358 0 0 0
"92" "Bubalus_depressicornis" 13 1 256989.27 0 -1.33 3.51 19.783 0 0 0
"93" "Bos_javanicus" 15 1 635974.34 0 8.15 25.08 23.918 0 0 0
"94" "Bison_bison" 16 1 624577.07 0 44.31 44.97 -0.535 0 0 0
"95" "Bos_grunniens" 16 1 5e+05 0 34.27 38.88 -5.931 0 0 0
"96" "Bos_taurus" 14 1 618642.42 0 13.46 15.08 22.873 0 0 0
"97" "Aepyceros_melampus" 18 1 52591.69 0 -12.91 28.42 21.636 0 0 0
"98" "Neotragus_batesi" 18 1 2967.45 0 1.99 8.02 23.825 0 0 0
"99" "Hippotragus_equinus" 24 1 264173.96 0 -4.58 25.3 24.077 0 0 0
"100" "Hippotragus_niger" 24 1 236405.9 0 -13.63 25.41 22.146 0 0 0
"101" "Addax_nasomaculatus" 25 1 96077.36 0 20.52 26.45 26.448 0 0 0
"102" "Oryx_beisa" 26 1 200576.52 0 6.35 18.42 24.382 0 0 0
"103" "Oryx_gazella" 27 1 188404.45 0 -8.27 34.83 20.833 0 0 0
"104" "Oryx_dammah" 27 1 199798.95 0 16.24 18.51 28.102 0 0 0
"105" "Damaliscus_pygargus" 28 1 77784.55 0 -29.5 34.41 15.683 0 0 0
"106" "Connochaetes_taurinus" 29 1 198619.68 0 -15.63 30.44 21.104 0 0 0
"107" "Connochaetes_gnou" 29 1 156547.53 0 -28.83 30.73 15.429 0 0 0
"108" "Ovibos_moschatus" 31 1 312500 0 71.68 83.62 -15.638 0 0 0
"109" "Capricornis_crispus" 32 1 43030.64 0 36.75 41.54 9.381 0 0 0
"110" "Naemorhedus_baileyi" 32 1 28863.45 0 26.94 29.24 5.305 0 0 0
"111" "Ammotragus_lervia" 34 1 94202.22 0 24.84 35.21 22.535 0 0 0
"112" "Rupicapra_pyrenaica" 35 1 29999.99 0 42.41 43.21 8.504 0 0 0
"113" "Rupicapra_rupicapra" 35 1 33266.35 0 43.5 51.33 7.003 0 0 0
"114" "Oreamnos_americanus" 36 1 72105.4 0 54.06 64.61 -1.046 0 0 0
"115" "Budorcas_taxicolor" 37 1 294515.33 0 30.15 34.44 3.988 0 0 0
"116" "Pseudois_nayaur" 38 1 52334.57 0 34.44 41.55 -2.786 0 0 0
"117" "Capra_nubiana" 40 1 47763.72 0 23.53 32.88 20.854 0 0 0
"118" "Capra_ibex" 42 1 69546.83 0 45.83 47.9 4.276 0 0 0
"119" "Capra_pyrenaica" 42 1 60898.77 0 39.02 42.03 13.193 0 0 0
"120" "Capra_caucasica" 43 1 58149.52 0 42.33 43.82 -0.989 0 0 0
"121" "Capra_falconeri" 43 1 54303.37 0 33.87 38.9 10.854 0 0 0
"122" "Hemitragus_jemlahicus" 44 1 68616.43 0 30.09 33.52 5.431 0 0 0
"123" "Capra_sibirica" 44 1 130000 0 43.53 55.63 -1.288 0 0 0
"124" "Pelea_capreolus" 45 1 22731.33 0 -28.71 34.83 16.423 0 0 0
"125" "Redunca_arundinum" 47 1 58059.24 0 -16.58 31.07 21.856 0 0 0
"126" "Redunca_fulvorufula" 47 1 29352.66 0 -12.32 34.21 19.407 0 0 0
"127" "Kobus_ellipsiprymnus" 48 1 204393.48 0 -6.47 29.06 23.774 0 0 0
"128" "Kobus_leche" 48 1 88645.04 0 -14.22 20.04 21.594 0 0 0
"129" "Oreotragus_oreotragus" 50 1 13486.55 0 -7.77 34.83 20.937 0 0 0
"130" "Philantomba_monticola" 51 1 4896.05 0 -12.45 34.44 22.951 0 0 0
"131" "Sylvicapra_grimmia" 53 1 15639.15 0 -9.22 34.83 22.772 0 0 0
"132" "Cephalophus_dorsalis" 54 1 20000 0 1.14 9.35 24.444 0 0 0
"133" "Cephalophus_jentinki" 55 1 68489.54 0 6.79 9.22 25.15 0 0 0
"134" "Cephalophus_silvicultor" 56 1 62006.6 0 -1.89 17.38 24.001 0 0 0
"135" "Cephalophus_spadix" 56 1 56857.02 0 -6.04 9.48 22.271 0 0 0
"136" "Cephalophus_adersi" 57 1 9249.95 0 -4.78 6.47 25.65 0 0 0
"137" "Cephalophus_ogilbyi" 59 1 18386.42 0 1.84 7.15 25.154 0 0 0
"138" "Cephalophus_callipygus" 59 1 19079.23 0 -0.41 6.05 24.514 0 0 0
"139" "Cephalophus_leucogaster" 60 1 13208.69 0 -0.45 6.05 23.975 0 0 0
"140" "Cephalophus_natalensis" 61 1 12724.51 0 -19.25 31.13 22.897 0 0 0
"141" "Cephalophus_nigrifrons" 62 1 14676.33 0 -2.36 9.85 23.838 0 0 0
"142" "Cephalophus_rufilatus" 62 1 12114.57 0 9.41 16.1 25.992 0 0 0
"143" "Dorcatragus_megalotis" 65 1 10918.12 0 10.21 11.69 24.349 0 0 0
"144" "Madoqua_kirkii" 66 1 4833.4 0 -6.58 24.2 22.242 0 0 0
"145" "Madoqua_saltiana" 66 1 3424.47 0 9.77 19.33 24.474 0 0 0
"146" "Ourebia_ourebi" 67 1 17186.09 0 -8.62 33.77 23.762 0 0 0
"147" "Saiga_tatarica" 68 1 37734.01 0 46.47 51.61 5.99 0 0 0
"148" "Antidorcas_marsupialis" 70 1 33571.24 0 -20.74 28.97 19.015 0 0 0
"149" "Litocranius_walleri" 70 1 38804.37 0 2.96 11.64 23.878 0 0 0
"150" "Antilope_cervicapra" 71 1 36301.1 0 18.75 29.43 25.663 0 0 0
"151" "Gazella_bennettii" 75 1 18916.67 0 24.85 34.26 24.826 0 0 0
"152" "Gazella_subgutturosa" 75 1 26981.37 0 32.06 49.21 12.265 0 0 0
"153" "Gazella_leptoceros" 74 1 24645.75 0 24.82 34.3 24.458 0 0 0
"154" "Gazella_spekei" 76 1 20000 0 6.47 10.91 24.839 0 0 0
"155" "Gazella_dorcas" 77 1 15635.95 0 23.6 37.34 23.942 0 0 0
"156" "Gazella_gazella" 77 1 21306.83 0 23.49 34.39 22.659 0 0 0
"157" "Eudorcas_rufifrons" 78 1 26999.77 0 13.8 18.9 27.183 0 0 0
"158" "Nanger_granti" 79 1 55464.46 0 0.28 8.32 23.178 0 0 0
"159" "Nanger_dama" 80 1 71424.81 0 20.22 28.23 27.189 0 0 0
"160" "Nanger_soemmerringii" 80 1 41582.93 0 9.81 18.79 24.771 0 0 0
"161" "Procapra_gutturosa" 63 1 28274.27 0 45.77 49.45 0.627 0 0 0
