# Supplementary material for: An interspecific assessment of Bergmann’s rule in 22 mammalian families
Source: BMC Evol Biol. 2016 Oct 19;16:222. doi: 10.1186/s12862-016-0778-x (PMC5069937; doi:10.1186/s12862-016-0778-x)
Supplement: Additional file 1: — All phylogenies used in analyses. R script for data extraction and analyses. Detailed results/raw output from SLOUCH. SLOUCH input data. Likelihood plots for all half-life estimations. (ZIP 2442 kb) [file 12862_2016_778_MOESM1_ESM.zip › Additional file 1/Results Bergman's rule - body mass/Canidae_results.txt]

#####Pylogentic signal:

==================================================

BEST ESTIMATES & MODEL FIT

==================================================
MODEL PARAMETERS
                                   Estimate
Rate of adaptation                0.2876129
Phylogenetic half-life            2.4100000
Phylogenetic correction factor    0.1309565
Stationary variance               1.4000000

--------------------------------------------------
PRIMARY OPTIMA

             Estimate Std.error
Theta_global 8.321408 0.2853158

--------------------------------------------------
MODEL FIT

              Value
Support   -22.48992
AIC        50.97983
AICc       52.12269
SIC        54.63646
r squared   0.00000
SST        24.99707
SSE        24.99707

==================================================

#####BM~Mid_latitude:

==================================================

BEST ESTIMATES & MODEL FIT

==================================================
MODEL PARAMETERS
                                   Estimate
Rate of adaptation                0.0597026
Phylogenetic half-life           11.6100000
Phylogenetic correction factor    0.0292660
Stationary variance               5.3000000

                    abs(lat)
Predictor theta     23.46015
Predictor variance 432.75242

--------------------------------------------------
PRIMARY OPTIMA

Evolutionary regression

          Estimate Std. Error
Intercept  8.04913    0.34894
abs(lat)   0.01142    0.00794

Optimal regression

         Estimate Std. Error
K         8.04913    0.34894
abs(lat)  0.39021    0.27142

Decomposition of K assuming Ya = Xa to get the optimal regression intercept Bo

[1] -0.8373038

(Use this as the intercept when plotting the regression line)

--------------------------------------------------
MODEL FIT

               Value
Support   -21.530233
AIC        51.060465
AICc       53.060465
SIC        55.935968
r squared   7.593985
SST        27.217151
SSE        25.150284

==================================================

#####BM~max_latitude:

==================================================

BEST ESTIMATES & MODEL FIT

==================================================
MODEL PARAMETERS
                                   Estimate
Rate of adaptation               0.15717623
Phylogenetic half-life           4.41000000
Phylogenetic correction factor   0.07462755
Stationary variance              2.10000000

                   abs(lat_m)
Predictor theta      40.74976
Predictor variance 1100.05113

--------------------------------------------------
PRIMARY OPTIMA

Evolutionary regression

           Estimate Std. Error
Intercept   8.00534    0.35162
abs(lat_m)  0.00772    0.00506

Optimal regression

           Estimate Std. Error
K           8.00534    0.35162
abs(lat_m)  0.10349    0.06785

Decomposition of K assuming Ya = Xa to get the optimal regression intercept Bo

[1] 4.10303

(Use this as the intercept when plotting the regression line)

--------------------------------------------------
MODEL FIT

               Value
Support   -21.363294
AIC        50.726589
AICc       52.726589
SIC        55.602092
r squared   8.543921
SST        27.224077
SSE        24.898073

==================================================

#####BM~Temperature:

==================================================

BEST ESTIMATES & MODEL FIT

==================================================
MODEL PARAMETERS
                                   Estimate
Rate of adaptation               0.06412092
Phylogenetic half-life          10.81000000
Phylogenetic correction factor   0.03138606
Stationary variance              3.70000000

                       temp
Predictor theta     16.8557
Predictor variance 203.1602

--------------------------------------------------
PRIMARY OPTIMA

Evolutionary regression

          Estimate Std. Error
Intercept  8.81553    0.32323
temp      -0.02934    0.01072

Optimal regression

     Estimate Std. Error
K     8.81553    0.32323
temp -0.93476    0.34147

Decomposition of K assuming Ya = Xa to get the optimal regression intercept Bo

[1] 24.07697

(Use this as the intercept when plotting the regression line)

--------------------------------------------------
MODEL FIT

              Value
Support   -19.13673
AIC        46.27346
AICc       48.27346
SIC        51.14897
r squared  23.25487
SST        32.22352
SSE        24.72999

==================================================
