# Supplementary material for: An interspecific assessment of Bergmann’s rule in 22 mammalian families
Source: BMC Evol Biol. 2016 Oct 19;16:222. doi: 10.1186/s12862-016-0778-x (PMC5069937; doi:10.1186/s12862-016-0778-x)
Supplement: Additional file 1: — All phylogenies used in analyses. R script for data extraction and analyses. Detailed results/raw output from SLOUCH. SLOUCH input data. Likelihood plots for all half-life estimations. (ZIP 2442 kb) [file 12862_2016_778_MOESM1_ESM.zip › Additional file 1/Results Bergman's rule - body mass/Canidae_sloutch_rdat.txt]

"species" "ancestor" "time" "BM" "me.BM" "lat" "lat_m" "temp" "me.lat" "me.lat_m" "me.temp"
"1" NA 0 0 NA NA NA NA NA NA NA NA
"2" NA 1 0.0945945945945946 NA NA NA NA NA NA NA NA
"3" NA 2 0.567567567567568 NA NA NA NA NA NA NA NA
"4" NA 3 0.783783783783784 NA NA NA NA NA NA NA NA
"5" NA 4 0.810810810810811 NA NA NA NA NA NA NA NA
"6" NA 4 0.810810810810811 NA NA NA NA NA NA NA NA
"7" NA 6 0.824324324324324 NA NA NA NA NA NA NA NA
"8" NA 1 0.0135135135135135 NA NA NA NA NA NA NA NA
"9" NA 8 0.027027027027027 NA NA NA NA NA NA NA NA
"10" NA 9 0.0405405405405405 NA NA NA NA NA NA NA NA
"11" NA 10 0.418918918918919 NA NA NA NA NA NA NA NA
"12" NA 11 0.72972972972973 NA NA NA NA NA NA NA NA
"13" NA 12 0.756756756756757 NA NA NA NA NA NA NA NA
"14" NA 13 0.851351351351351 NA NA NA NA NA NA NA NA
"15" NA 13 0.851351351351351 NA NA NA NA NA NA NA NA
"16" NA 11 0.783783783783784 NA NA NA NA NA NA NA NA
"17" NA 10 0.5 NA NA NA NA NA NA NA NA
"18" "Canis_lupus" 5 1 31756.51 0 47.38 83.27 0.482 0 0 0
"19" "Canis_latrans" 5 1 11989.1 0 39.7 71.39 5.818 0 0 0
"20" "Canis_simensis" 5 1 14361.86 0 9.93 13.31 9.903 0 0 0
"21" "Canis_adustus" 7 1 10392.49 0 -6 28.73 23.651 0 0 0
"22" "Canis_aureus" 7 1 9658.7 0 21.14 47 21.723 0 0 0
"23" "Canis_mesomelas" 6 1 8247.3 0 -9.18 34.83 21.333 0 0 0
"24" "Atelocynus_microtis" 3 1 8363.22 0 -13.76 32.31 23.549 0 0 0
"25" "Cerdocyon_thous" 3 1 5741.66 0 -11.22 34.68 22.996 0 0 0
"26" "Chrysocyon_brachyurus" 3 1 23325 0 -17.32 31.62 22.349 0 0 0
"27" "Cuon_alpinus" 3 1 15800 0 23.37 55.54 9.648 0 0 0
"28" "Lycaon_pictus" 3 1 21999.99 0 -2.74 27.25 23.555 0 0 0
"29" "Speothos_venaticus" 3 1 6324.54 0 -7.32 26.26 24.047 0 0 0
"30" "Nyctereutes_procyonoides" 2 1 4214.99 0 38.26 56.61 5.673 0 0 0
"31" "Vulpes_corsac" 14 1 2615.33 0 41.96 54.73 3.775 0 0 0
"32" "Vulpes_ferrilata" 14 1 5543.74 0 32.4 38.52 -3.454 0 0 0
"33" "Vulpes_rueppellii" 15 1 3249.97 0 24.61 37.7 22.183 0 0 0
"34" "Vulpes_vulpes" 15 1 4820.36 0 43.1 74.04 3.432 0 0 0
"35" "Vulpes_velox" 12 1 2088 0 38.43 45.05 10.562 0 0 0
"36" "Vulpes_cana" 16 1 988.5 0 27.06 40.82 16.574 0 0 0
"37" "Vulpes_zerda" 16 1 1317.13 0 25.73 35.37 24.556 0 0 0
"38" "Vulpes_bengalensis" 17 1 2514.4 0 21.27 32.61 24.433 0 0 0
"39" "Vulpes_chama" 17 1 2919.8 0 -25.18 34.83 17.911 0 0 0
"40" "Vulpes_pallida" 17 1 2800.01 0 15 19.26 27.096 0 0 0
"41" "Urocyon_cinereoargenteus" 9 1 3833.71 0 26.13 49.72 14.841 0 0 0
"42" "Otocyon_megalotis" 8 1 4098.12 0 -12.59 34.83 21.008 0 0 0
