# Supplementary material for: An interspecific assessment of Bergmann’s rule in 22 mammalian families
Source: BMC Evol Biol. 2016 Oct 19;16:222. doi: 10.1186/s12862-016-0778-x (PMC5069937; doi:10.1186/s12862-016-0778-x)
Supplement: Additional file 1: — All phylogenies used in analyses. R script for data extraction and analyses. Detailed results/raw output from SLOUCH. SLOUCH input data. Likelihood plots for all half-life estimations. (ZIP 2442 kb) [file 12862_2016_778_MOESM1_ESM.zip › Additional file 1/Results Bergman's rule - body mass/Cebidae_results.txt]

#####Pylogentic signal:

==================================================

BEST ESTIMATES & MODEL FIT

==================================================
MODEL PARAMETERS
                                   Estimate
Rate of adaptation             7.001416e-04
Phylogenetic half-life         9.900100e+02
Phylogenetic correction factor 3.499891e-04
Stationary variance            2.001000e+02

--------------------------------------------------
PRIMARY OPTIMA

             Estimate Std.error
Theta_global is 0.2458432

--------------------------------------------------
MODEL FIT

              Value
Support   -4.212951
AIC       14.425902
AICc      15.200096
SIC       19.091946
r squared  0.000000
SST       34.949037
SSE       34.949037

==================================================

#####BM~Mid_latitude:

==================================================

BEST ESTIMATES & MODEL FIT

==================================================
MODEL PARAMETERS
                                   Estimate
Rate of adaptation             7.334813e-04
Phylogenetic half-life         9.450100e+02
Phylogenetic correction factor 3.666510e-04
Stationary variance            1.801000e+02

                     abs(lat)
Predictor theta      8.042706
Predictor variance 152.873755

--------------------------------------------------
PRIMARY OPTIMA

Evolutionary regression

          Estimate Std. Error
Intercept  6.59926    0.24768
abs(lat)   0.00870    0.00725

Optimal regression

         Estimate Std. Error
K         6.59926    0.24768
abs(lat) 23.73606   19.76502

Decomposition of K assuming Ya = Xa to get the optimal regression intercept Bo

[1] -184.2329

(Use this as the intercept when plotting the regression line)

--------------------------------------------------
MODEL FIT

              Value
Support   -3.577045
AIC       15.154089
AICc      16.487423
SIC       21.375482
r squared  3.979848
SST       36.237328
SSE       34.795137

==================================================

#####BM~max_latitude:

==================================================

BEST ESTIMATES & MODEL FIT

==================================================
MODEL PARAMETERS
                                   Estimate
Rate of adaptation             7.334813e-04
Phylogenetic half-life         9.450100e+02
Phylogenetic correction factor 3.666510e-04
Stationary variance            1.801000e+02

                   abs(lat_m)
Predictor theta      13.87246
Predictor variance  179.56980

--------------------------------------------------
PRIMARY OPTIMA

Evolutionary regression

           Estimate Std. Error
Intercept   6.56548    0.25765
abs(lat_m)  0.00747    0.00667

Optimal regression

           Estimate Std. Error
K           6.56548    0.25765
abs(lat_m) 20.37594   18.19236

Decomposition of K assuming Ya = Xa to get the optimal regression intercept Bo

[1] -275.9953

(Use this as the intercept when plotting the regression line)

--------------------------------------------------
MODEL FIT

              Value
Support   -3.662986
AIC       15.325971
AICc      16.659305
SIC       21.547364
r squared  3.451430
SST       36.346127
SSE       35.091666

==================================================

#####BM~Temperature:

==================================================

BEST ESTIMATES & MODEL FIT

==================================================
MODEL PARAMETERS
                                   Estimate
Rate of adaptation             7.334813e-04
Phylogenetic half-life         9.450100e+02
Phylogenetic correction factor 3.666510e-04
Stationary variance            1.801000e+02

                       temp
Predictor theta    24.47666
Predictor variance 25.13922

--------------------------------------------------
PRIMARY OPTIMA

Evolutionary regression

          Estimate Std. Error
Intercept  7.17490    0.49926
temp      -0.02066    0.01787

Optimal regression

      Estimate Std. Error
K      7.17490    0.49926
temp -56.35173   48.74244

Decomposition of K assuming Ya = Xa to get the optimal regression intercept Bo

[1] 1385.971

(Use this as the intercept when plotting the regression line)

--------------------------------------------------
MODEL FIT

              Value
Support   -3.625514
AIC       15.251029
AICc      16.584362
SIC       21.472421
r squared  3.682443
SST       36.296438
SSE       34.959842

==================================================
