# Supplementary material for: An interspecific assessment of Bergmann’s rule in 22 mammalian families
Source: BMC Evol Biol. 2016 Oct 19;16:222. doi: 10.1186/s12862-016-0778-x (PMC5069937; doi:10.1186/s12862-016-0778-x)
Supplement: Additional file 1: — All phylogenies used in analyses. R script for data extraction and analyses. Detailed results/raw output from SLOUCH. SLOUCH input data. Likelihood plots for all half-life estimations. (ZIP 2442 kb) [file 12862_2016_778_MOESM1_ESM.zip › Additional file 1/Results Bergman's rule - body mass/Cebidae_sloutch_rdat.txt]

"species" "ancestor" "time" "BM" "me.BM" "lat" "lat_m" "temp" "me.lat" "me.lat_m" "me.temp"
"1" NA 0 0 NA NA NA NA NA NA NA NA
"2" NA 1 0.223809523809524 NA NA NA NA NA NA NA NA
"3" NA 2 0.271428571428571 NA NA NA NA NA NA NA NA
"4" NA 3 0.366666666666667 NA NA NA NA NA NA NA NA
"5" NA 4 0.719047619047619 NA NA NA NA NA NA NA NA
"6" NA 5 0.814285714285714 NA NA NA NA NA NA NA NA
"7" NA 6 0.947619047619047 NA NA NA NA NA NA NA NA
"8" NA 5 0.923809523809524 NA NA NA NA NA NA NA NA
"9" NA 8 0.933333333333333 NA NA NA NA NA NA NA NA
"10" NA 8 0.933333333333333 NA NA NA NA NA NA NA NA
"11" NA 10 0.942857142857143 NA NA NA NA NA NA NA NA
"12" NA 10 0.942857142857143 NA NA NA NA NA NA NA NA
"13" NA 3 0.938095238095238 NA NA NA NA NA NA NA NA
"14" NA 13 0.942857142857143 NA NA NA NA NA NA NA NA
"15" NA 14 0.952380952380952 NA NA NA NA NA NA NA NA
"16" NA 2 0.547619047619048 NA NA NA NA NA NA NA NA
"17" NA 16 0.628571428571429 NA NA NA NA NA NA NA NA
"18" NA 17 0.857142857142857 NA NA NA NA NA NA NA NA
"19" NA 17 0.638095238095238 NA NA NA NA NA NA NA NA
"20" NA 19 0.819047619047619 NA NA NA NA NA NA NA NA
"21" NA 20 0.957142857142857 NA NA NA NA NA NA NA NA
"22" NA 19 0.780952380952381 NA NA NA NA NA NA NA NA
"23" NA 22 0.866666666666667 NA NA NA NA NA NA NA NA
"24" NA 16 0.733333333333333 NA NA NA NA NA NA NA NA
"25" NA 24 0.847619047619047 NA NA NA NA NA NA NA NA
"26" NA 1 0.109523809523809 NA NA NA NA NA NA NA NA
"27" NA 26 0.714285714285714 NA NA NA NA NA NA NA NA
"28" NA 27 0.861904761904762 NA NA NA NA NA NA NA NA
"29" NA 28 0.866666666666666 NA NA NA NA NA NA NA NA
"30" NA 26 0.828571428571428 NA NA NA NA NA NA NA NA
"31" NA 30 0.838095238095238 NA NA NA NA NA NA NA NA
"32" NA 30 0.9 NA NA NA NA NA NA NA NA
"33" "Callimico_goeldii" 4 1 558 0 -5.33 11.64 25.978 0 0 0
"34" "Callithrix_argentata" 7 1 382.92 0 -3.09 5.09 25.442 0 0 0
"35" "Callithrix_humeralifera" 7 1 374.99 0 -5.36 8.45 25.866 0 0 0
"36" "Callithrix_pygmaea" 6 1 123.94 0 -5.96 12.52 25.647 0 0 0
"37" "Callithrix_aurita" 9 1 386.2 0 -23.15 24.65 18.819 0 0 0
"38" "Callithrix_flaviceps" 9 1 372.97 0 -21.16 21.92 20.081 0 0 0
"39" "Callithrix_geoffroyi" 11 1 342 0 -18.99 21.07 21.605 0 0 0
"40" "Callithrix_kuhlii" 11 1 374.99 0 -15.62 16.84 22.994 0 0 0
"41" "Callithrix_jacchus" 12 1 290.21 0 -6.58 10.38 24.992 0 0 0
"42" "Callithrix_penicillata" 12 1 339.98 0 -12.68 23.03 21.992 0 0 0
"43" "Leontopithecus_caissara" 15 1 604.01 0 -25.68 26.09 16.439 0 0 0
"44" "Leontopithecus_chrysopygus" 15 1 656.12 0 -21.99 23.58 21.864 0 0 0
"45" "Leontopithecus_rosalia" 14 1 592.52 0 -22.1 22.99 20.65 0 0 0
"46" "Leontopithecus_chrysomelas" 13 1 572.8 0 -15.01 16.03 22.399 0 0 0
"47" "Saguinus_bicolor" 18 1 465 0 -1.74 3.18 26.218 0 0 0
"48" "Saguinus_midas" 18 1 540.56 0 -0.17 8.37 25.281 0 0 0
"49" "Saguinus_geoffroyi" 21 1 492.5 0 6.88 9.63 25.925 0 0 0
"50" "Saguinus_oedipus" 21 1 462.04 0 9.22 11.02 26.343 0 0 0
"51" "Saguinus_leucopus" 20 1 456.68 0 6.3 8.78 23.106 0 0 0
"52" "Saguinus_imperator" 22 1 407.91 0 -9.23 11.63 24.94 0 0 0
"53" "Saguinus_labiatus" 23 1 508.46 0 -6.4 11.07 25.681 0 0 0
"54" "Saguinus_mystax" 23 1 555.87 0 -6.23 9.82 25.643 0 0 0
"55" "Saguinus_fuscicollis" 25 1 393.99 0 -5.28 13.75 25.449 0 0 0
"56" "Saguinus_tripartitus" 25 1 385.05 0 -2 2.49 26.537 0 0 0
"57" "Saguinus_nigricollis" 24 1 450 0 -3.04 4.25 26.118 0 0 0
"58" "Saguinus_inustus" 16 1 803 0 0.64 3.86 24.939 0 0 0
"59" "Cebus_albifrons" 29 1 2509.68 0 -0.82 13.21 25.269 0 0 0
"60" "Cebus_capucinus" 29 1 3005.99 0 8.74 16.02 24.05 0 0 0
"61" "Cebus_olivaceus" 28 1 2787.64 0 4.78 11.37 24.883 0 0 0
"62" "Cebus_apella" 27 1 2758.38 0 -10.77 28.66 24.117 0 0 0
"63" "Saimiri_boliviensis" 31 1 799.45 0 -11.05 19.4 24.287 0 0 0
"64" "Saimiri_vanzolinii" 31 1 783.77 0 -2.28 2.66 25.849 0 0 0
"65" "Saimiri_oerstedii" 32 1 714.18 0 8.77 9.52 26.574 0 0 0
"66" "Saimiri_sciureus" 32 1 749.47 0 -0.64 8.91 25.303 0 0 0
"67" "Saimiri_ustus" 32 1 886.47 0 -8.98 16.14 24.888 0 0 0
