# Supplementary material for: An interspecific assessment of Bergmann’s rule in 22 mammalian families
Source: BMC Evol Biol. 2016 Oct 19;16:222. doi: 10.1186/s12862-016-0778-x (PMC5069937; doi:10.1186/s12862-016-0778-x)
Supplement: Additional file 1: — All phylogenies used in analyses. R script for data extraction and analyses. Detailed results/raw output from SLOUCH. SLOUCH input data. Likelihood plots for all half-life estimations. (ZIP 2442 kb) [file 12862_2016_778_MOESM1_ESM.zip › Additional file 1/Results Bergman's rule - body mass/Cercopithecidae_results.txt]

#####Pylogentic signal:

==================================================

BEST ESTIMATES & MODEL FIT

==================================================
MODEL PARAMETERS
                                   Estimate
Rate of adaptation             7.967117e-04
Phylogenetic half-life         8.700100e+02
Phylogenetic correction factor 3.982501e-04
Stationary variance            1.951000e+02

--------------------------------------------------
PRIMARY OPTIMA

             Estimate Std.error
Theta_global 8.799353 0.2332636

--------------------------------------------------
MODEL FIT

                  Value
Support   -2.448905e+01
AIC        5.497809e+01
AICc       5.533630e+01
SIC        6.176613e+01
r squared  1.999245e-14
SST        7.108111e+01
SSE        7.108111e+01

==================================================

#####BM~Mid_latitude:

==================================================

BEST ESTIMATES & MODEL FIT

==================================================
MODEL PARAMETERS
                                   Estimate
Rate of adaptation             1.444027e-03
Phylogenetic half-life         4.800100e+02
Phylogenetic correction factor 7.216659e-04
Stationary variance            1.041000e+02

                     abs(lat)
Predictor theta      7.286293
Predictor variance 175.536335

--------------------------------------------------
PRIMARY OPTIMA

Evolutionary regression

          Estimate Std. Error
Intercept  8.75308    0.23337
abs(lat)   0.00639    0.00498

Optimal regression

         Estimate Std. Error
K         8.75308    0.23337
abs(lat)  8.85448    6.90046

Decomposition of K assuming Ya = Xa to get the optimal regression intercept Bo

[1] -55.71669

(Use this as the intercept when plotting the regression line)

--------------------------------------------------
MODEL FIT

               Value
Support   -23.668217
AIC        55.336435
AICc       55.942496
SIC        64.387154
r squared   2.266125
SST        72.658388
SSE        71.011858

==================================================

#####BM~max_latitude:

==================================================

BEST ESTIMATES & MODEL FIT

==================================================
MODEL PARAMETERS
                                   Estimate
Rate of adaptation             9.060629e-04
Phylogenetic half-life         7.650100e+02
Phylogenetic correction factor 4.528947e-04
Stationary variance            1.521000e+02

                   abs(lat_m)
Predictor theta      12.11122
Predictor variance  176.64544

--------------------------------------------------
PRIMARY OPTIMA

Evolutionary regression

           Estimate Std. Error
Intercept   8.65884    0.23151
abs(lat_m)  0.01169    0.00483

Optimal regression

           Estimate Std. Error
K           8.65884    0.23151
abs(lat_m) 25.80887   10.66158

Decomposition of K assuming Ya = Xa to get the optimal regression intercept Bo

[1] -303.7765

(Use this as the intercept when plotting the regression line)

--------------------------------------------------
MODEL FIT

               Value
Support   -21.653007
AIC        51.306014
AICc       51.912074
SIC        60.356733
r squared   7.625086
SST        76.851044
SSE        70.991085

==================================================

#####BM~Temperature:

==================================================

BEST ESTIMATES & MODEL FIT

==================================================
MODEL PARAMETERS
                                   Estimate
Rate of adaptation             1.074630e-03
Phylogenetic half-life         6.450100e+02
Phylogenetic correction factor 5.371226e-04
Stationary variance            1.361000e+02

                       temp
Predictor theta    23.49097
Predictor variance 32.00590

--------------------------------------------------
PRIMARY OPTIMA

Evolutionary regression

          Estimate Std. Error
Intercept  9.26197    0.35515
temp      -0.01967    0.01158

Optimal regression

      Estimate Std. Error
K      9.26197    0.35515
temp -36.62086   21.55343

Decomposition of K assuming Ya = Xa to get the optimal regression intercept Bo

[1] 869.0593

(Use this as the intercept when plotting the regression line)

--------------------------------------------------
MODEL FIT

               Value
Support   -23.064432
AIC        54.128865
AICc       54.734925
SIC        63.179584
r squared   3.901312
SST        73.996940
SSE        71.110089

==================================================
