# Supplementary material for: An interspecific assessment of Bergmann’s rule in 22 mammalian families
Source: BMC Evol Biol. 2016 Oct 19;16:222. doi: 10.1186/s12862-016-0778-x (PMC5069937; doi:10.1186/s12862-016-0778-x)
Supplement: Additional file 1: — All phylogenies used in analyses. R script for data extraction and analyses. Detailed results/raw output from SLOUCH. SLOUCH input data. Likelihood plots for all half-life estimations. (ZIP 2442 kb) [file 12862_2016_778_MOESM1_ESM.zip › Additional file 1/Results Bergman's rule - body mass/Cercopithecidae_sloutch_rdat.txt]

"species" "ancestor" "time" "BM" "me.BM" "lat" "lat_m" "temp" "me.lat" "me.lat_m" "me.temp"
"1" NA 0 0 NA NA NA NA NA NA NA NA
"2" NA 1 0.180555555555556 NA NA NA NA NA NA NA NA
"3" NA 2 0.291666666666667 NA NA NA NA NA NA NA NA
"4" NA 3 0.300925925925926 NA NA NA NA NA NA NA NA
"5" NA 4 0.337962962962963 NA NA NA NA NA NA NA NA
"6" NA 5 0.5 NA NA NA NA NA NA NA NA
"7" NA 6 0.523148148148148 NA NA NA NA NA NA NA NA
"8" NA 7 0.611111111111111 NA NA NA NA NA NA NA NA
"9" NA 7 0.532407407407407 NA NA NA NA NA NA NA NA
"10" NA 6 0.736111111111111 NA NA NA NA NA NA NA NA
"11" NA 10 0.865740740740741 NA NA NA NA NA NA NA NA
"12" NA 10 0.907407407407407 NA NA NA NA NA NA NA NA
"13" NA 6 0.861111111111111 NA NA NA NA NA NA NA NA
"14" NA 5 0.731481481481481 NA NA NA NA NA NA NA NA
"15" NA 14 0.740740740740741 NA NA NA NA NA NA NA NA
"16" NA 15 0.990740740740741 NA NA NA NA NA NA NA NA
"17" NA 16 0.99537037037037 NA NA NA NA NA NA NA NA
"18" NA 2 0.208333333333333 NA NA NA NA NA NA NA NA
"19" NA 18 0.217592592592593 NA NA NA NA NA NA NA NA
"20" NA 19 0.625 NA NA NA NA NA NA NA NA
"21" NA 20 0.810185185185185 NA NA NA NA NA NA NA NA
"22" NA 20 0.949074074074074 NA NA NA NA NA NA NA NA
"23" NA 19 0.462962962962963 NA NA NA NA NA NA NA NA
"24" NA 23 0.546296296296296 NA NA NA NA NA NA NA NA
"25" NA 18 0.583333333333333 NA NA NA NA NA NA NA NA
"26" NA 25 0.592592592592593 NA NA NA NA NA NA NA NA
"27" NA 26 0.62962962962963 NA NA NA NA NA NA NA NA
"28" NA 27 0.634259259259259 NA NA NA NA NA NA NA NA
"29" NA 28 0.875 NA NA NA NA NA NA NA NA
"30" NA 28 0.638888888888889 NA NA NA NA NA NA NA NA
"31" NA 26 0.657407407407407 NA NA NA NA NA NA NA NA
"32" NA 31 0.703703703703704 NA NA NA NA NA NA NA NA
"33" NA 32 0.712962962962963 NA NA NA NA NA NA NA NA
"34" NA 25 0.592592592592593 NA NA NA NA NA NA NA NA
"35" NA 34 0.740740740740741 NA NA NA NA NA NA NA NA
"36" NA 35 0.75 NA NA NA NA NA NA NA NA
"37" NA 34 0.916666666666667 NA NA NA NA NA NA NA NA
"38" NA 1 0.277777777777778 NA NA NA NA NA NA NA NA
"39" NA 38 0.435185185185185 NA NA NA NA NA NA NA NA
"40" NA 39 0.648148148148148 NA NA NA NA NA NA NA NA
"41" NA 40 0.773148148148148 NA NA NA NA NA NA NA NA
"42" NA 41 0.912037037037037 NA NA NA NA NA NA NA NA
"43" NA 38 0.518518518518518 NA NA NA NA NA NA NA NA
"44" NA 43 0.527777777777778 NA NA NA NA NA NA NA NA
"45" NA 44 0.634259259259259 NA NA NA NA NA NA NA NA
"46" NA 45 0.675925925925926 NA NA NA NA NA NA NA NA
"47" NA 46 0.837962962962963 NA NA NA NA NA NA NA NA
"48" NA 46 0.898148148148148 NA NA NA NA NA NA NA NA
"49" NA 45 0.819444444444444 NA NA NA NA NA NA NA NA
"50" NA 49 0.981481481481481 NA NA NA NA NA NA NA NA
"51" "Allenopithecus_nigroviridis" 3 1 4749.96 0 -0.17 3.85 25.165 0 0 0
"52" "Cercopithecus_ascanius" 8 1 3540.24 0 -2.71 12.21 23.661 0 0 0
"53" "Cercopithecus_cephus" 8 1 3444.88 0 -0.42 6.05 24.448 0 0 0
"54" "Cercopithecus_erythrogaster" 8 1 3444.88 0 6.06 7.66 26.319 0 0 0
"55" "Cercopithecus_erythrotis" 8 1 3254.98 0 4.97 6.74 24.093 0 0 0
"56" "Cercopithecus_petaurista" 8 1 3233.67 0 8.93 13.52 25.885 0 0 0
"57" "Cercopithecus_sclateri" 8 1 3067.29 0 5.4 6.44 26.033 0 0 0
"58" "Cercopithecus_mitis" 9 1 5041.29 0 -1.9 15.82 22.149 0 0 0
"59" "Cercopithecus_nictitans" 9 1 5256.91 0 1.69 9.44 24.696 0 0 0
"60" "Cercopithecus_campbelli" 11 1 3627.73 0 8.53 12.7 25.298 0 0 0
"61" "Cercopithecus_mona" 11 1 3980.17 0 6.83 10.08 25.697 0 0 0
"62" "Cercopithecus_pogonias" 12 1 3578.27 0 1.53 9.13 24.526 0 0 0
"63" "Cercopithecus_wolfi" 12 1 3255.18 0 -1.87 7.77 23.975 0 0 0
"64" "Cercopithecus_diana" 13 1 4358.91 0 6.65 8.95 24.813 0 0 0
"65" "Cercopithecus_dryas" 13 1 2784.06 0 -1.59 4.14 24.893 0 0 0
"66" "Cercopithecus_neglectus" 6 1 5324.52 0 -1.11 10.71 24.112 0 0 0
"67" "Cercopithecus_lhoesti" 17 1 5307.47 0 -1.13 6.02 22.556 0 0 0
"68" "Cercopithecus_preussi" 17 1 5132.57 0 4.78 6.42 24.541 0 0 0
"69" "Cercopithecus_solatus" 16 1 5256.91 0 -0.8 1.58 24.816 0 0 0
"70" "Chlorocebus_aethiops" 15 1 3695.99 0 12.6 19.5 21.652 0 0 0
"71" "Erythrocebus_patas" 14 1 7966.3 0 7.97 19.93 26.36 0 0 0
"72" "Miopithecus_talapoin" 4 1 1248.86 0 -7.68 12.37 23.171 0 0 0
"73" "Cercocebus_agilis" 21 1 7105.62 0 3.9 8.86 24.074 0 0 0
"74" "Cercocebus_galeritus" 21 1 7077.66 0 -2.1 3.29 27.378 0 0 0
"75" "Cercocebus_torquatus" 20 1 7293.07 0 4.2 10.99 25.243 0 0 0
"76" "Mandrillus_leucophaeus" 22 1 14253.3 0 5.21 7.22 24.278 0 0 0
"77" "Mandrillus_sphinx" 22 1 16685.06 0 -0.76 6.01 24.383 0 0 0
"78" "Lophocebus_albigena" 23 1 7418.71 0 0.22 6.46 23.819 0 0 0
"79" "Papio_hamadryas" 24 1 14007.08 0 12.72 17.42 21.613 0 0 0
"80" "Theropithecus_gelada" 24 1 15964.11 0 10.95 14.2 17.339 0 0 0
"81" "Macaca_arctoides" 27 1 9358.04 0 17.16 28.45 19.631 0 0 0
"82" "Macaca_assamensis" 29 1 8546.89 0 23.01 31.08 14.216 0 0 0
"83" "Macaca_thibetana" 29 1 10593.06 0 28.38 33.04 12.961 0 0 0
"84" "Macaca_radiata" 30 1 4999.99 0 14.59 21.12 26.454 0 0 0
"85" "Macaca_sinica" 30 1 4655.99 0 7.87 9.83 25.811 0 0 0
"86" "Macaca_cyclopis" 33 1 5748.94 0 23.91 24.86 12.952 0 0 0
"87" "Macaca_mulatta" 33 1 6455.19 0 25.07 36.45 16.88 0 0 0
"88" "Macaca_fuscata" 32 1 10114.76 0 35.88 41.54 10.222 0 0 0
"89" "Macaca_fascicularis" 31 1 4569.32 0 4.13 18.65 24.922 0 0 0
"90" "Macaca_maura" 35 1 7290.3 0 -4.98 5.7 23.75 0 0 0
"91" "Macaca_nigra" 36 1 7359.39 0 1.01 1.75 22.539 0 0 0
"92" "Macaca_ochreata" 36 1 2745.5 0 -4.7 5.7 23.765 0 0 0
"93" "Macaca_tonkeana" 35 1 10035.53 0 -1.1 3.57 20.436 0 0 0
"94" "Macaca_nemestrina" 37 1 7820.78 0 3.04 10.98 24.669 0 0 0
"95" "Macaca_silenus" 37 1 5995.25 0 13.19 16.17 25.303 0 0 0
"96" "Macaca_sylvanus" 25 1 11471.53 0 34.21 36.92 14.784 0 0 0
"97" "Colobus_angolensis" 41 1 8990.31 0 -4.16 12.71 23.328 0 0 0
"98" "Colobus_guereza" 42 1 9925.88 0 5.15 14.41 23.164 0 0 0
"99" "Colobus_polykomos" 42 1 8797.29 0 9.06 13.78 25.722 0 0 0
"100" "Colobus_satanas" 40 1 9055.32 0 1.97 5.15 24.126 0 0 0
"101" "Procolobus_verus" 39 1 3977.86 0 7 9.53 25.288 0 0 0
"102" "Nasalis_larvatus" 43 1 12265.65 0 1.42 7.03 25.021 0 0 0
"103" "Presbytis_comata" 47 1 6550.07 0 -6.77 7.66 24.413 0 0 0
"104" "Presbytis_hosei" 47 1 6277.78 0 3.67 7.03 23.696 0 0 0
"105" "Presbytis_thomasi" 47 1 6689.99 0 4.45 5.65 25.053 0 0 0
"106" "Presbytis_femoralis" 48 1 7026.91 0 5.37 12.12 25.769 0 0 0
"107" "Presbytis_melalophos" 48 1 6439.12 0 -3.33 5.94 24.703 0 0 0
"108" "Presbytis_frontata" 46 1 6096.6 0 -0.23 4.18 24.076 0 0 0
"109" "Presbytis_potenziani" 46 1 6449.53 0 -2.13 3.34 25.9 0 0 0
"110" "Presbytis_rubicunda" 46 1 6348.53 0 1.42 7.03 24.344 0 0 0
"111" "Semnopithecus_entellus" 45 1 12679.29 0 23.49 29.95 25.401 0 0 0
"112" "Trachypithecus_auratus" 49 1 9719.6 0 -7.41 8.96 24.435 0 0 0
"113" "Trachypithecus_cristatus" 49 1 7176.81 0 0.54 7.03 25.029 0 0 0
"114" "Trachypithecus_francoisi" 49 1 8139.93 0 22.9 28.59 18.752 0 0 0
"115" "Trachypithecus_geei" 50 1 8356 0 26.79 27.28 17.584 0 0 0
"116" "Trachypithecus_pileatus" 50 1 11219.93 0 24.83 28.44 20.332 0 0 0
"117" "Trachypithecus_obscurus" 49 1 7247.88 0 6.82 12.38 25.504 0 0 0
"118" "Trachypithecus_phayrei" 49 1 7681.72 0 20.48 26.62 21.333 0 0 0
"119" "Trachypithecus_johnii" 45 1 10595.08 0 10.75 12.16 25.655 0 0 0
"120" "Trachypithecus_vetulus" 45 1 7205.08 0 8.03 9.83 25.75 0 0 0
"121" "Pygathrix_nemaeus" 44 1 9411.1 0 16.63 19.55 22.537 0 0 0
