# Supplementary material for: An interspecific assessment of Bergmann’s rule in 22 mammalian families
Source: BMC Evol Biol. 2016 Oct 19;16:222. doi: 10.1186/s12862-016-0778-x (PMC5069937; doi:10.1186/s12862-016-0778-x)
Supplement: Additional file 1: — All phylogenies used in analyses. R script for data extraction and analyses. Detailed results/raw output from SLOUCH. SLOUCH input data. Likelihood plots for all half-life estimations. (ZIP 2442 kb) [file 12862_2016_778_MOESM1_ESM.zip › Additional file 1/Results Bergman's rule - body mass/Cervidae_results.txt]

#####Pylogentic signal:

==================================================

BEST ESTIMATES & MODEL FIT

==================================================
MODEL PARAMETERS
                                   Estimate
Rate of adaptation                1.6906029
Phylogenetic half-life            0.4100000
Phylogenetic correction factor    0.5175735
Stationary variance               0.8000000

--------------------------------------------------
PRIMARY OPTIMA

             Estimate Std.error
Theta_global 10.53533 0.2586001

--------------------------------------------------
MODEL FIT

                  Value
Support   -2.771152e+01
AIC        6.142303e+01
AICc       6.238303e+01
SIC        6.552492e+01
r squared  2.542741e-14
SST        2.794397e+01
SSE        2.794397e+01

==================================================

#####BM~Mid_latitude:

==================================================

BEST ESTIMATES & MODEL FIT

==================================================
MODEL PARAMETERS
                                   Estimate
Rate of adaptation                1.5068417
Phylogenetic half-life            0.4600000
Phylogenetic correction factor    0.4834287
Stationary variance               0.8500000

                     abs(lat)
Predictor theta      33.42712
Predictor variance 3016.62683

--------------------------------------------------
PRIMARY OPTIMA

Evolutionary regression

          Estimate Std. Error
Intercept 10.61856    0.32066
abs(lat)  -0.00254    0.00520

Optimal regression

         Estimate Std. Error
K        10.61856    0.32066
abs(lat) -0.00525    0.01077

Decomposition of K assuming Ya = Xa to get the optimal regression intercept Bo

[1] 10.70919

(Use this as the intercept when plotting the regression line)

--------------------------------------------------
MODEL FIT

                Value
Support   -27.6151806
AIC        63.2303611
AICc       64.8970278
SIC        68.6995444
r squared   0.8614842
SST        27.5875293
SSE        27.3498671

==================================================

#####BM~max_latitude:

==================================================

BEST ESTIMATES & MODEL FIT

==================================================
MODEL PARAMETERS
                                   Estimate
Rate of adaptation                2.2359586
Phylogenetic half-life            0.3100000
Phylogenetic correction factor    0.6005694
Stationary variance               0.7000000

                   abs(lat_m)
Predictor theta      45.31672
Predictor variance 5454.66145

--------------------------------------------------
PRIMARY OPTIMA

Evolutionary regression

           Estimate Std. Error
Intercept  10.35262    0.29433
abs(lat_m)  0.00397    0.00423

Optimal regression

           Estimate Std. Error
K          10.35262    0.29433
abs(lat_m)  0.00660    0.00704

Decomposition of K assuming Ya = Xa to get the optimal regression intercept Bo

[1] 10.23311

(Use this as the intercept when plotting the regression line)

--------------------------------------------------
MODEL FIT

               Value
Support   -27.369900
AIC        62.739800
AICc       64.406467
SIC        68.208984
r squared   3.102805
SST        28.316751
SSE        27.438138

==================================================

#####BM~Temperature:

==================================================

BEST ESTIMATES & MODEL FIT

==================================================
MODEL PARAMETERS
                                   Estimate
Rate of adaptation                2.2359586
Phylogenetic half-life            0.3100000
Phylogenetic correction factor    0.6005694
Stationary variance               0.7000000

                        temp
Predictor theta     10.80855
Predictor variance 620.26318

--------------------------------------------------
PRIMARY OPTIMA

Evolutionary regression

          Estimate Std. Error
Intercept 10.66447    0.26887
temp      -0.01181    0.01165

Optimal regression

     Estimate Std. Error
K    10.66447    0.26887
temp -0.01966    0.01940

Decomposition of K assuming Ya = Xa to get the optimal regression intercept Bo

[1] 10.74933

(Use this as the intercept when plotting the regression line)

--------------------------------------------------
MODEL FIT

               Value
Support   -27.295682
AIC        62.591364
AICc       64.258031
SIC        68.060547
r squared   3.628055
SST        28.312223
SSE        27.285040

==================================================
