# Supplementary material for: An interspecific assessment of Bergmann’s rule in 22 mammalian families
Source: BMC Evol Biol. 2016 Oct 19;16:222. doi: 10.1186/s12862-016-0778-x (PMC5069937; doi:10.1186/s12862-016-0778-x)
Supplement: Additional file 1: — All phylogenies used in analyses. R script for data extraction and analyses. Detailed results/raw output from SLOUCH. SLOUCH input data. Likelihood plots for all half-life estimations. (ZIP 2442 kb) [file 12862_2016_778_MOESM1_ESM.zip › Additional file 1/Results Bergman's rule - body mass/Cervidae_sloutch_rdat.txt]

"species" "ancestor" "time" "BM" "me.BM" "lat" "lat_m" "temp" "me.lat" "me.lat_m" "me.temp"
"1" NA 0 0 NA NA NA NA NA NA NA NA
"2" NA 1 0.0975609756097561 NA NA NA NA NA NA NA NA
"3" NA 2 0.541463414634146 NA NA NA NA NA NA NA NA
"4" NA 3 0.785365853658537 NA NA NA NA NA NA NA NA
"5" NA 2 0.307317073170732 NA NA NA NA NA NA NA NA
"6" NA 5 0.692682926829268 NA NA NA NA NA NA NA NA
"7" NA 6 0.746341463414634 NA NA NA NA NA NA NA NA
"8" NA 7 0.853658536585366 NA NA NA NA NA NA NA NA
"9" NA 6 0.995121951219512 NA NA NA NA NA NA NA NA
"10" NA 6 0.751219512195122 NA NA NA NA NA NA NA NA
"11" NA 6 0.839024390243902 NA NA NA NA NA NA NA NA
"12" NA 1 0.0780487804878049 NA NA NA NA NA NA NA NA
"13" NA 12 0.326829268292683 NA NA NA NA NA NA NA NA
"14" NA 13 0.614634146341463 NA NA NA NA NA NA NA NA
"15" NA 13 0.331707317073171 NA NA NA NA NA NA NA NA
"16" NA 15 0.575609756097561 NA NA NA NA NA NA NA NA
"17" NA 12 0.180487804878049 NA NA NA NA NA NA NA NA
"18" NA 17 0.648780487804878 NA NA NA NA NA NA NA NA
"19" "Capreolus_capreolus" 4 1 22502.01 0 51.25 67.62 7.359 0 0 0
"20" "Capreolus_pygargus" 4 1 41371.03 0 46.94 62.64 -1.485 0 0 0
"21" "Hydropotes_inermis" 3 1 12760.04 0 28.91 34.93 15.982 0 0 0
"22" "Blastocerus_dichotomus" 6 1 112518.53 0 -19.49 35.1 23.321 0 0 0
"23" "Hippocamelus_antisensis" 8 1 68599.35 0 -13.36 29.36 16.437 0 0 0
"24" "Hippocamelus_bisulcus" 8 1 69240.81 0 -43.63 50.74 3.495 0 0 0
"25" "Ozotoceros_bezoarticus" 7 1 34620.4 0 -21.88 36.56 21.466 0 0 0
"26" "Mazama_americana" 9 1 20546.86 0 -9.86 32.18 24.037 0 0 0
"27" "Mazama_bricenii" 9 1 16499.85 0 6.18 10.48 19.315 0 0 0
"28" "Mazama_chunyi" 9 1 16071.74 0 -14.26 17.37 17.489 0 0 0
"29" "Mazama_nana" 9 1 16499.85 0 -24.8 29.45 19.652 0 0 0
"30" "Mazama_rufina" 9 1 21099.25 0 -0.43 1.67 13.258 0 0 0
"31" "Odocoileus_hemionus" 10 1 84560.57 0 41.77 62.28 6.761 0 0 0
"32" "Odocoileus_virginianus" 10 1 75901.25 0 21.89 61.76 12.764 0 0 0
"33" "Pudu_mephistophiles" 11 1 9599.96 0 -3.73 12.56 20.198 0 0 0
"34" "Pudu_puda" 11 1 9642.62 0 -43.69 52.55 6.055 0 0 0
"35" "Rangifer_tarandus" 5 1 109088.5 0 64.59 83.62 -9.047 0 0 0
"36" "Axis_axis" 14 1 69499.99 0 17.25 28.58 25.661 0 0 0
"37" "Axis_porcinus" 14 1 37448.29 0 20.57 32.58 21.351 0 0 0
"38" "Cervus_elaphus" 16 1 240867.13 0 46.41 64.59 2.773 0 0 0
"39" "Cervus_nippon" 16 1 52999.99 0 33.97 47.71 9.855 0 0 0
"40" "Dama_dama" 15 1 57224.61 0 48.26 60.52 7.991 0 0 0
"41" "Elaphodus_cephalophus" 17 1 23087.87 0 27.88 33.65 11.697 0 0 0
"42" "Muntiacus_atherodes" 18 1 18939.1 0 1.16 4.19 23.632 0 0 0
"43" "Muntiacus_crinifrons" 18 1 18590.01 0 29.44 31.8 14.2 0 0 0
"44" "Muntiacus_feae" 18 1 21999.99 0 15.02 16.39 24.537 0 0 0
"45" "Muntiacus_gongshanensis" 18 1 18590.01 0 28.59 29.65 -2.162 0 0 0
"46" "Muntiacus_muntjak" 18 1 17611.59 0 11.79 32.36 22.408 0 0 0
"47" "Muntiacus_reevesi" 18 1 13499.94 0 27.17 34.11 15.71 0 0 0
