# Supplementary material for: An interspecific assessment of Bergmann’s rule in 22 mammalian families
Source: BMC Evol Biol. 2016 Oct 19;16:222. doi: 10.1186/s12862-016-0778-x (PMC5069937; doi:10.1186/s12862-016-0778-x)
Supplement: Additional file 1: — All phylogenies used in analyses. R script for data extraction and analyses. Detailed results/raw output from SLOUCH. SLOUCH input data. Likelihood plots for all half-life estimations. (ZIP 2442 kb) [file 12862_2016_778_MOESM1_ESM.zip › Additional file 1/Results Bergman's rule - body mass/Cricetidae_results.txt]

#####Pylogentic signal:

==================================================

BEST ESTIMATES & MODEL FIT

==================================================
MODEL PARAMETERS
                                   Estimate
Rate of adaptation                0.3013683
Phylogenetic half-life            2.3000000
Phylogenetic correction factor    0.1366221
Stationary variance               1.4500000

--------------------------------------------------
PRIMARY OPTIMA

             Estimate Std.error
Theta_global 4.304776 0.2238457

--------------------------------------------------
MODEL FIT

                  Value
Support   -3.053732e+02
AIC        6.167464e+02
AICc       6.168048e+02
SIC        6.288313e+02
r squared -5.457674e-14
SST        4.166128e+02
SSE        4.166128e+02

==================================================

#####BM~Mid_latitude:

==================================================

BEST ESTIMATES & MODEL FIT

==================================================
MODEL PARAMETERS
                                   Estimate
Rate of adaptation                0.2567212
Phylogenetic half-life            2.7000000
Phylogenetic correction factor    0.1180466
Stationary variance               1.7000000

                    abs(lat)
Predictor theta     22.71691
Predictor variance 350.30085

--------------------------------------------------
PRIMARY OPTIMA

Evolutionary regression

          Estimate Std. Error
Intercept  4.32575    0.23786
abs(lat)  -0.00064    0.00238

Optimal regression

         Estimate Std. Error
K         4.32575    0.23786
abs(lat) -0.00544    0.02015

Decomposition of K assuming Ya = Xa to get the optimal regression intercept Bo

[1] 4.434699

(Use this as the intercept when plotting the regression line)

--------------------------------------------------
MODEL FIT

                  Value
Support   -305.35977966
AIC        618.71955932
AICc       618.81712029
SIC        634.83267340
r squared    0.01772554
SST        410.85742346
SSE        410.78459678

==================================================

#####BM~max_latitude:

==================================================

BEST ESTIMATES & MODEL FIT

==================================================
MODEL PARAMETERS
                                   Estimate
Rate of adaptation                0.2310491
Phylogenetic half-life            3.0000000
Phylogenetic correction factor    0.1071183
Stationary variance               1.8500000

                   abs(lat_m)
Predictor theta      28.43117
Predictor variance  485.38130

--------------------------------------------------
PRIMARY OPTIMA

Evolutionary regression

           Estimate Std. Error
Intercept   4.38788    0.24094
abs(lat_m) -0.00256    0.00201

Optimal regression

           Estimate Std. Error
K           4.38788    0.24094
abs(lat_m) -0.02391    0.01872

Decomposition of K assuming Ya = Xa to get the optimal regression intercept Bo

[1] 4.994978

(Use this as the intercept when plotting the regression line)

--------------------------------------------------
MODEL FIT

                 Value
Support   -304.5625549
AIC        617.1251098
AICc       617.2226707
SIC        633.2382238
r squared    0.3930556
SST        415.0157849
SSE        413.3845422

==================================================

#####BM~Temperature:

==================================================

BEST ESTIMATES & MODEL FIT

==================================================
MODEL PARAMETERS
                                   Estimate
Rate of adaptation                0.2567212
Phylogenetic half-life            2.7000000
Phylogenetic correction factor    0.1180466
Stationary variance               1.7000000

                        temp
Predictor theta     16.15216
Predictor variance 134.60220

--------------------------------------------------
PRIMARY OPTIMA

Evolutionary regression

          Estimate Std. Error
Intercept  4.31435    0.23966
temp      -0.00020    0.00385

Optimal regression

     Estimate Std. Error
K     4.31435    0.23966
temp -0.00173    0.03262

Decomposition of K assuming Ya = Xa to get the optimal regression intercept Bo

[1] 4.338943

(Use this as the intercept when plotting the regression line)

--------------------------------------------------
MODEL FIT

                  Value
Support   -3.053960e+02
AIC        6.187921e+02
AICc       6.188896e+02
SIC        6.349052e+02
r squared  6.814795e-04
SST        4.108960e+02
SSE        4.108932e+02

==================================================
