# Supplementary material for: An interspecific assessment of Bergmann’s rule in 22 mammalian families
Source: BMC Evol Biol. 2016 Oct 19;16:222. doi: 10.1186/s12862-016-0778-x (PMC5069937; doi:10.1186/s12862-016-0778-x)
Supplement: Additional file 1: — All phylogenies used in analyses. R script for data extraction and analyses. Detailed results/raw output from SLOUCH. SLOUCH input data. Likelihood plots for all half-life estimations. (ZIP 2442 kb) [file 12862_2016_778_MOESM1_ESM.zip › Additional file 1/Results Bergman's rule - body mass/Cricetidae_sloutch_rdat.txt]

"species" "ancestor" "time" "BM" "me.BM" "lat" "lat_m" "temp" "me.lat" "me.lat_m" "me.temp"
"1" NA 0 0 NA NA NA NA NA NA NA NA
"2" NA 1 0.017243720044649 NA NA NA NA NA NA NA NA
"3" NA 2 0.0386593895218125 NA NA NA NA NA NA NA NA
"4" NA 3 0.0720789750277608 NA NA NA NA NA NA NA NA
"5" NA 4 0.122693801242531 NA NA NA NA NA NA NA NA
"6" NA 5 0.5783000883572 NA NA NA NA NA NA NA NA
"7" NA 6 0.5783000883572 NA NA NA NA NA NA NA NA
"8" NA 4 0.13165004513579 NA NA NA NA NA NA NA NA
"9" NA 8 0.243634831504721 NA NA NA NA NA NA NA NA
"10" NA 9 0.29586114042001 NA NA NA NA NA NA NA NA
"11" NA 10 0.327973783757984 NA NA NA NA NA NA NA NA
"12" NA 11 0.345605263048586 NA NA NA NA NA NA NA NA
"13" NA 12 0.387411183603948 NA NA NA NA NA NA NA NA
"14" NA 13 0.387411183603948 NA NA NA NA NA NA NA NA
"15" NA 13 0.473238474833969 NA NA NA NA NA NA NA NA
"16" NA 15 0.541259739857206 NA NA NA NA NA NA NA NA
"17" NA 16 0.595767166355432 NA NA NA NA NA NA NA NA
"18" NA 17 0.989874984673521 NA NA NA NA NA NA NA NA
"19" NA 17 0.716960287962131 NA NA NA NA NA NA NA NA
"20" NA 19 0.803717930604811 NA NA NA NA NA NA NA NA
"21" NA 16 0.652922175220008 NA NA NA NA NA NA NA NA
"22" NA 21 0.652922175220008 NA NA NA NA NA NA NA NA
"23" NA 15 0.529509589251161 NA NA NA NA NA NA NA NA
"24" NA 23 0.67173110644591 NA NA NA NA NA NA NA NA
"25" NA 24 0.695594722614301 NA NA NA NA NA NA NA NA
"26" NA 25 0.731689336295686 NA NA NA NA NA NA NA NA
"27" NA 26 0.751507578201871 NA NA NA NA NA NA NA NA
"28" NA 26 0.794401156714412 NA NA NA NA NA NA NA NA
"29" NA 28 0.815147978916158 NA NA NA NA NA NA NA NA
"30" NA 29 0.886531010482019 NA NA NA NA NA NA NA NA
"31" NA 30 0.938364657899136 NA NA NA NA NA NA NA NA
"32" NA 31 0.978039415568334 NA NA NA NA NA NA NA NA
"33" NA 32 0.992418637075938 NA NA NA NA NA NA NA NA
"34" NA 29 0.847960484896545 NA NA NA NA NA NA NA NA
"35" NA 34 0.86162225751645 NA NA NA NA NA NA NA NA
"36" NA 35 0.86721677189582 NA NA NA NA NA NA NA NA
"37" NA 35 0.885655557607275 NA NA NA NA NA NA NA NA
"38" NA 37 0.90735924874254 NA NA NA NA NA NA NA NA
"39" NA 38 0.942709154046148 NA NA NA NA NA NA NA NA
"40" NA 38 0.943716036362524 NA NA NA NA NA NA NA NA
"41" NA 40 0.951690225176768 NA NA NA NA NA NA NA NA
"42" NA 37 0.911952131675086 NA NA NA NA NA NA NA NA
"43" NA 42 0.975211281761701 NA NA NA NA NA NA NA NA
"44" NA 28 0.823609567854132 NA NA NA NA NA NA NA NA
"45" NA 44 0.857808384381322 NA NA NA NA NA NA NA NA
"46" NA 45 0.876865271411244 NA NA NA NA NA NA NA NA
"47" NA 46 0.972682599255023 NA NA NA NA NA NA NA NA
"48" NA 46 0.907525394398954 NA NA NA NA NA NA NA NA
"49" NA 48 0.913876734255797 NA NA NA NA NA NA NA NA
"50" NA 49 0.951184989277619 NA NA NA NA NA NA NA NA
"51" NA 49 0.925693186881894 NA NA NA NA NA NA NA NA
"52" NA 45 0.875495614467846 NA NA NA NA NA NA NA NA
"53" NA 52 0.962686447272831 NA NA NA NA NA NA NA NA
"54" NA 24 0.717784189397243 NA NA NA NA NA NA NA NA
"55" NA 54 0.768068177777162 NA NA NA NA NA NA NA NA
"56" NA 55 0.78528580053816 NA NA NA NA NA NA NA NA
"57" NA 56 0.830052268562375 NA NA NA NA NA NA NA NA
"58" NA 56 0.837715084589062 NA NA NA NA NA NA NA NA
"59" NA 54 0.874815354190453 NA NA NA NA NA NA NA NA
"60" NA 23 0.812503393878095 NA NA NA NA NA NA NA NA
"61" NA 60 0.865698050532545 NA NA NA NA NA NA NA NA
"62" NA 61 0.910757156580912 NA NA NA NA NA NA NA NA
"63" NA 61 0.885626696856852 NA NA NA NA NA NA NA NA
"64" NA 12 0.371190231384159 NA NA NA NA NA NA NA NA
"65" NA 64 0.473256397315886 NA NA NA NA NA NA NA NA
"66" NA 65 0.546600069343806 NA NA NA NA NA NA NA NA
"67" NA 66 0.681116283912774 NA NA NA NA NA NA NA NA
"68" NA 67 0.71977171342345 NA NA NA NA NA NA NA NA
"69" NA 68 0.778613089878471 NA NA NA NA NA NA NA NA
"70" NA 68 0.765028690412935 NA NA NA NA NA NA NA NA
"71" NA 70 0.917210835099572 NA NA NA NA NA NA NA NA
"72" NA 67 0.700710810578525 NA NA NA NA NA NA NA NA
"73" NA 66 0.842959244428216 NA NA NA NA NA NA NA NA
"74" NA 65 0.645390512960219 NA NA NA NA NA NA NA NA
"75" NA 74 0.706523706065141 NA NA NA NA NA NA NA NA
"76" NA 64 0.418998530807135 NA NA NA NA NA NA NA NA
"77" NA 76 0.585201772874263 NA NA NA NA NA NA NA NA
"78" NA 77 0.585201772874263 NA NA NA NA NA NA NA NA
"79" NA 76 0.467282160626587 NA NA NA NA NA NA NA NA
"80" NA 79 0.994092663096519 NA NA NA NA NA NA NA NA
"81" NA 11 0.375094158341015 NA NA NA NA NA NA NA NA
"82" NA 81 0.416264964900087 NA NA NA NA NA NA NA NA
"83" NA 82 0.46477763826561 NA NA NA NA NA NA NA NA
"84" NA 83 0.665367459636799 NA NA NA NA NA NA NA NA
"85" NA 84 0.752020739939502 NA NA NA NA NA NA NA NA
"86" NA 85 0.812796881488352 NA NA NA NA NA NA NA NA
"87" NA 85 0.801409515618724 NA NA NA NA NA NA NA NA
"88" NA 84 0.770666612763663 NA NA NA NA NA NA NA NA
"89" NA 88 0.805100492651724 NA NA NA NA NA NA NA NA
"90" NA 89 0.938655098197227 NA NA NA NA NA NA NA NA
"91" NA 82 0.470949209122988 NA NA NA NA NA NA NA NA
"92" NA 91 0.86465825691977 NA NA NA NA NA NA NA NA
"93" NA 81 0.455267975824536 NA NA NA NA NA NA NA NA
"94" NA 93 0.543466699489503 NA NA NA NA NA NA NA NA
"95" NA 94 0.623517345109241 NA NA NA NA NA NA NA NA
"96" NA 95 0.870785983004284 NA NA NA NA NA NA NA NA
"97" NA 96 0.893078929745084 NA NA NA NA NA NA NA NA
"98" NA 97 0.956215004715782 NA NA NA NA NA NA NA NA
"99" NA 95 0.875875535277189 NA NA NA NA NA NA NA NA
"100" NA 94 0.565567246173214 NA NA NA NA NA NA NA NA
"101" NA 100 0.792594276979986 NA NA NA NA NA NA NA NA
"102" NA 100 0.637047591872218 NA NA NA NA NA NA NA NA
"103" NA 102 0.706788502275314 NA NA NA NA NA NA NA NA
"104" NA 103 0.736286625904619 NA NA NA NA NA NA NA NA
"105" NA 103 0.788144535385269 NA NA NA NA NA NA NA NA
"106" NA 102 0.690689247444021 NA NA NA NA NA NA NA NA
"107" NA 106 0.792243635639032 NA NA NA NA NA NA NA NA
"108" NA 107 0.8459932000404 NA NA NA NA NA NA NA NA
"109" NA 107 0.883474593503303 NA NA NA NA NA NA NA NA
"110" NA 109 0.908731153373202 NA NA NA NA NA NA NA NA
"111" NA 106 0.703825640416078 NA NA NA NA NA NA NA NA
"112" NA 111 0.796431177917732 NA NA NA NA NA NA NA NA
"113" NA 93 0.563161349124629 NA NA NA NA NA NA NA NA
"114" NA 113 0.641132386680233 NA NA NA NA NA NA NA NA
"115" NA 113 0.799979906663742 NA NA NA NA NA NA NA NA
"116" NA 115 0.859392935162654 NA NA NA NA NA NA NA NA
"117" NA 116 0.888798270512703 NA NA NA NA NA NA NA NA
"118" NA 10 0.383410440285504 NA NA NA NA NA NA NA NA
"119" NA 118 0.423325226125114 NA NA NA NA NA NA NA NA
"120" NA 119 0.749294289339224 NA NA NA NA NA NA NA NA
"121" NA 119 0.423325226125114 NA NA NA NA NA NA NA NA
"122" NA 118 0.453116217456497 NA NA NA NA NA NA NA NA
"123" NA 122 0.560251639092372 NA NA NA NA NA NA NA NA
"124" NA 123 0.592347652915647 NA NA NA NA NA NA NA NA
"125" NA 124 0.634387321004199 NA NA NA NA NA NA NA NA
"126" NA 125 0.697634990406902 NA NA NA NA NA NA NA NA
"127" NA 126 0.849812914581213 NA NA NA NA NA NA NA NA
"128" NA 126 0.714532879270941 NA NA NA NA NA NA NA NA
"129" NA 128 0.805634429984769 NA NA NA NA NA NA NA NA
"130" NA 129 0.918549059537719 NA NA NA NA NA NA NA NA
"131" NA 125 0.742145614554296 NA NA NA NA NA NA NA NA
"132" NA 131 0.775321528777091 NA NA NA NA NA NA NA NA
"133" NA 132 0.81575217458432 NA NA NA NA NA NA NA NA
"134" NA 133 0.830310155527396 NA NA NA NA NA NA NA NA
"135" NA 134 0.846553306987464 NA NA NA NA NA NA NA NA
"136" NA 135 0.888184947937977 NA NA NA NA NA NA NA NA
"137" NA 124 0.62998818659749 NA NA NA NA NA NA NA NA
"138" NA 137 0.742535149766076 NA NA NA NA NA NA NA NA
"139" NA 123 0.611735861368587 NA NA NA NA NA NA NA NA
"140" NA 139 0.75416806877447 NA NA NA NA NA NA NA NA
"141" NA 139 0.611735861368587 NA NA NA NA NA NA NA NA
"142" NA 122 0.507426205744896 NA NA NA NA NA NA NA NA
"143" NA 142 0.549974106819014 NA NA NA NA NA NA NA NA
"144" NA 143 0.746692463536499 NA NA NA NA NA NA NA NA
"145" NA 144 0.799985840505211 NA NA NA NA NA NA NA NA
"146" NA 145 0.824150630387929 NA NA NA NA NA NA NA NA
"147" NA 146 0.89460760418124 NA NA NA NA NA NA NA NA
"148" NA 147 0.947627102147975 NA NA NA NA NA NA NA NA
"149" NA 148 0.985743034939954 NA NA NA NA NA NA NA NA
"150" NA 147 0.908687838264678 NA NA NA NA NA NA NA NA
"151" NA 145 0.815884924086352 NA NA NA NA NA NA NA NA
"152" NA 151 0.853499109533426 NA NA NA NA NA NA NA NA
"153" NA 152 0.96164143399169 NA NA NA NA NA NA NA NA
"154" NA 143 0.627889003476934 NA NA NA NA NA NA NA NA
"155" NA 154 0.72545612730414 NA NA NA NA NA NA NA NA
"156" NA 155 0.72545612730414 NA NA NA NA NA NA NA NA
"157" NA 154 0.680714205876669 NA NA NA NA NA NA NA NA
"158" NA 157 0.709457094850656 NA NA NA NA NA NA NA NA
"159" NA 142 0.526882647014315 NA NA NA NA NA NA NA NA
"160" NA 159 0.571035588363596 NA NA NA NA NA NA NA NA
"161" NA 160 0.593990638702008 NA NA NA NA NA NA NA NA
"162" NA 161 0.723874856468243 NA NA NA NA NA NA NA NA
"163" NA 162 0.782900448080561 NA NA NA NA NA NA NA NA
"164" NA 163 0.922038459506032 NA NA NA NA NA NA NA NA
"165" NA 161 0.61130115432822 NA NA NA NA NA NA NA NA
"166" NA 165 0.65471767649825 NA NA NA NA NA NA NA NA
"167" NA 166 0.686639155219165 NA NA NA NA NA NA NA NA
"168" NA 167 0.828597461489349 NA NA NA NA NA NA NA NA
"169" NA 167 0.748872550670185 NA NA NA NA NA NA NA NA
"170" NA 169 0.892675610275117 NA NA NA NA NA NA NA NA
"171" NA 160 0.627269501525234 NA NA NA NA NA NA NA NA
"172" NA 9 0.840730077706213 NA NA NA NA NA NA NA NA
"173" NA 8 0.268778662657016 NA NA NA NA NA NA NA NA
"174" NA 173 0.643894076338151 NA NA NA NA NA NA NA NA
"175" NA 174 0.694388218503853 NA NA NA NA NA NA NA NA
"176" NA 175 0.778218344344319 NA NA NA NA NA NA NA NA
"177" NA 175 0.810775407800366 NA NA NA NA NA NA NA NA
"178" NA 177 0.83807222386446 NA NA NA NA NA NA NA NA
"179" NA 177 0.901458567498981 NA NA NA NA NA NA NA NA
"180" NA 173 0.268778662657016 NA NA NA NA NA NA NA NA
"181" NA 180 0.268778662657016 NA NA NA NA NA NA NA NA
"182" NA 180 0.268778662657016 NA NA NA NA NA NA NA NA
"183" NA 3 0.219772908458018 NA NA NA NA NA NA NA NA
"184" NA 183 0.453089305147651 NA NA NA NA NA NA NA NA
"185" NA 184 0.596643542352218 NA NA NA NA NA NA NA NA
"186" NA 185 0.662649316654935 NA NA NA NA NA NA NA NA
"187" NA 186 0.882518910320714 NA NA NA NA NA NA NA NA
"188" NA 186 0.732150448844804 NA NA NA NA NA NA NA NA
"189" NA 188 0.773230974829335 NA NA NA NA NA NA NA NA
"190" NA 189 0.82423244123469 NA NA NA NA NA NA NA NA
"191" NA 188 0.768959416132165 NA NA NA NA NA NA NA NA
"192" NA 184 0.591738550052055 NA NA NA NA NA NA NA NA
"193" NA 192 0.837253747554659 NA NA NA NA NA NA NA NA
"194" NA 183 0.263776385841406 NA NA NA NA NA NA NA NA
"195" NA 194 0.399141053506374 NA NA NA NA NA NA NA NA
"196" NA 195 0.456852870419822 NA NA NA NA NA NA NA NA
"197" NA 196 0.579615903604638 NA NA NA NA NA NA NA NA
"198" NA 197 0.742438783962329 NA NA NA NA NA NA NA NA
"199" NA 198 0.768047188391636 NA NA NA NA NA NA NA NA
"200" NA 199 0.827760978761299 NA NA NA NA NA NA NA NA
"201" NA 200 0.986300216994918 NA NA NA NA NA NA NA NA
"202" NA 200 0.89508194727329 NA NA NA NA NA NA NA NA
"203" NA 202 0.952452180876182 NA NA NA NA NA NA NA NA
"204" NA 199 0.844966509437216 NA NA NA NA NA NA NA NA
"205" NA 197 0.67034310700258 NA NA NA NA NA NA NA NA
"206" NA 205 0.698000891214497 NA NA NA NA NA NA NA NA
"207" NA 206 0.764222309067976 NA NA NA NA NA NA NA NA
"208" NA 206 0.730534858944119 NA NA NA NA NA NA NA NA
"209" NA 208 0.749917494444031 NA NA NA NA NA NA NA NA
"210" NA 209 0.857425031656808 NA NA NA NA NA NA NA NA
"211" NA 205 0.745988764523701 NA NA NA NA NA NA NA NA
"212" NA 195 0.466009153037551 NA NA NA NA NA NA NA NA
"213" NA 212 0.809432337284229 NA NA NA NA NA NA NA NA
"214" NA 213 0.838626588855844 NA NA NA NA NA NA NA NA
"215" NA 212 0.55533049008736 NA NA NA NA NA NA NA NA
"216" NA 215 0.574506511034987 NA NA NA NA NA NA NA NA
"217" NA 216 0.592484077990086 NA NA NA NA NA NA NA NA
"218" NA 217 0.650527687140978 NA NA NA NA NA NA NA NA
"219" NA 218 0.792225278619361 NA NA NA NA NA NA NA NA
"220" NA 219 0.930485676801552 NA NA NA NA NA NA NA NA
"221" NA 219 0.88980459418951 NA NA NA NA NA NA NA NA
"222" NA 221 0.926649476261676 NA NA NA NA NA NA NA NA
"223" NA 222 0.945497552744132 NA NA NA NA NA NA NA NA
"224" NA 217 0.654467331452743 NA NA NA NA NA NA NA NA
"225" NA 224 0.688926845950454 NA NA NA NA NA NA NA NA
"226" NA 225 0.76102136726449 NA NA NA NA NA NA NA NA
"227" NA 216 0.62757442341066 NA NA NA NA NA NA NA NA
"228" NA 227 0.659398324334039 NA NA NA NA NA NA NA NA
"229" NA 228 0.674963137318614 NA NA NA NA NA NA NA NA
"230" NA 229 0.716407984667795 NA NA NA NA NA NA NA NA
"231" NA 230 0.717607268415383 NA NA NA NA NA NA NA NA
"232" NA 231 0.781195590913017 NA NA NA NA NA NA NA NA
"233" NA 232 0.866195821020847 NA NA NA NA NA NA NA NA
"234" NA 231 0.74569559797502 NA NA NA NA NA NA NA NA
"235" NA 234 0.774640835328507 NA NA NA NA NA NA NA NA
"236" NA 235 0.871822629445223 NA NA NA NA NA NA NA NA
"237" NA 235 0.786035738926501 NA NA NA NA NA NA NA NA
"238" NA 237 0.842040890433606 NA NA NA NA NA NA NA NA
"239" NA 234 0.825662850259008 NA NA NA NA NA NA NA NA
"240" NA 239 0.847584534157093 NA NA NA NA NA NA NA NA
"241" NA 240 0.955084001879702 NA NA NA NA NA NA NA NA
"242" NA 239 0.975714413703124 NA NA NA NA NA NA NA NA
"243" NA 229 0.716110027427012 NA NA NA NA NA NA NA NA
"244" NA 243 0.745436569216614 NA NA NA NA NA NA NA NA
"245" NA 244 0.82936173237656 NA NA NA NA NA NA NA NA
"246" NA 245 0.84712630843357 NA NA NA NA NA NA NA NA
"247" NA 245 0.898141973306475 NA NA NA NA NA NA NA NA
"248" NA 244 0.801678509114177 NA NA NA NA NA NA NA NA
"249" NA 248 0.812526097189878 NA NA NA NA NA NA NA NA
"250" NA 249 0.893369838476696 NA NA NA NA NA NA NA NA
"251" NA 228 0.734238016038512 NA NA NA NA NA NA NA NA
"252" NA 251 0.750440870870602 NA NA NA NA NA NA NA NA
"253" NA 194 0.3342895293678 NA NA NA NA NA NA NA NA
"254" NA 253 0.556687814326928 NA NA NA NA NA NA NA NA
"255" NA 254 0.894598688468468 NA NA NA NA NA NA NA NA
"256" NA 254 0.753001696329329 NA NA NA NA NA NA NA NA
"257" NA 2 0.193042908873598 NA NA NA NA NA NA NA NA
"258" NA 257 0.238475376290164 NA NA NA NA NA NA NA NA
"259" NA 258 0.994697060907255 NA NA NA NA NA NA NA NA
"260" NA 258 0.294233179252401 NA NA NA NA NA NA NA NA
"261" NA 260 0.466798515295139 NA NA NA NA NA NA NA NA
"262" NA 261 0.535982420223246 NA NA NA NA NA NA NA NA
"263" NA 260 0.7911706786223 NA NA NA NA NA NA NA NA
"264" NA 263 0.894656466105752 NA NA NA NA NA NA NA NA
"265" NA 257 0.424449512530007 NA NA NA NA NA NA NA NA
"266" NA 265 0.464560810823291 NA NA NA NA NA NA NA NA
"267" NA 266 0.501758727669046 NA NA NA NA NA NA NA NA
"268" NA 267 0.588322554969393 NA NA NA NA NA NA NA NA
"269" NA 268 0.679770704954975 NA NA NA NA NA NA NA NA
"270" NA 269 0.752800913099788 NA NA NA NA NA NA NA NA
"271" NA 270 0.79000324728687 NA NA NA NA NA NA NA NA
"272" NA 271 0.829177223937175 NA NA NA NA NA NA NA NA
"273" NA 272 0.845960715133771 NA NA NA NA NA NA NA NA
"274" NA 271 0.847202603635296 NA NA NA NA NA NA NA NA
"275" NA 274 0.86531229657132 NA NA NA NA NA NA NA NA
"276" NA 275 0.879291703485624 NA NA NA NA NA NA NA NA
"277" NA 270 0.752800913099788 NA NA NA NA NA NA NA NA
"278" NA 268 0.732031599569905 NA NA NA NA NA NA NA NA
"279" NA 267 0.522605309782458 NA NA NA NA NA NA NA NA
"280" NA 279 0.550709267554162 NA NA NA NA NA NA NA NA
"281" NA 280 0.550709267554162 NA NA NA NA NA NA NA NA
"282" NA 280 0.591733819871209 NA NA NA NA NA NA NA NA
"283" NA 282 0.636603246265121 NA NA NA NA NA NA NA NA
"284" NA 283 0.666639113897018 NA NA NA NA NA NA NA NA
"285" NA 284 0.689197214490086 NA NA NA NA NA NA NA NA
"286" NA 285 0.717747233563817 NA NA NA NA NA NA NA NA
"287" NA 286 0.737866294346408 NA NA NA NA NA NA NA NA
"288" NA 287 0.764754426974237 NA NA NA NA NA NA NA NA
"289" NA 288 0.832778498328087 NA NA NA NA NA NA NA NA
"290" NA 289 0.887969821931616 NA NA NA NA NA NA NA NA
"291" NA 289 0.924935888258219 NA NA NA NA NA NA NA NA
"292" NA 285 0.705102429369046 NA NA NA NA NA NA NA NA
"293" NA 292 0.747700772967058 NA NA NA NA NA NA NA NA
"294" NA 292 0.716086732142996 NA NA NA NA NA NA NA NA
"295" NA 294 0.725229338206346 NA NA NA NA NA NA NA NA
"296" NA 295 0.753626297966923 NA NA NA NA NA NA NA NA
"297" NA 296 0.870182134933069 NA NA NA NA NA NA NA NA
"298" NA 296 0.801751771591503 NA NA NA NA NA NA NA NA
"299" NA 295 0.763655095460982 NA NA NA NA NA NA NA NA
"300" NA 294 0.776297405008221 NA NA NA NA NA NA NA NA
"301" NA 284 0.681780537947148 NA NA NA NA NA NA NA NA
"302" NA 301 0.699048689821382 NA NA NA NA NA NA NA NA
"303" NA 302 0.772395130701454 NA NA NA NA NA NA NA NA
"304" NA 302 0.779399577972343 NA NA NA NA NA NA NA NA
"305" NA 304 0.888230553295268 NA NA NA NA NA NA NA NA
"306" NA 304 0.891028442290097 NA NA NA NA NA NA NA NA
"307" NA 283 0.778680961307654 NA NA NA NA NA NA NA NA
"308" NA 307 0.797969102141581 NA NA NA NA NA NA NA NA
"309" NA 279 0.552547333789711 NA NA NA NA NA NA NA NA
"310" NA 309 0.629960817468646 NA NA NA NA NA NA NA NA
"311" NA 310 0.882480046048687 NA NA NA NA NA NA NA NA
"312" NA 309 0.640976678595658 NA NA NA NA NA NA NA NA
"313" NA 266 0.493760205640015 NA NA NA NA NA NA NA NA
"314" NA 313 0.612705757666959 NA NA NA NA NA NA NA NA
"315" NA 314 0.678347972910193 NA NA NA NA NA NA NA NA
"316" NA 315 0.762613244618189 NA NA NA NA NA NA NA NA
"317" NA 316 0.92870590727449 NA NA NA NA NA NA NA NA
"318" NA 314 0.647684565222797 NA NA NA NA NA NA NA NA
"319" NA 313 0.542839056140539 NA NA NA NA NA NA NA NA
"320" NA 319 0.578318995392275 NA NA NA NA NA NA NA NA
"321" NA 320 0.766735335320824 NA NA NA NA NA NA NA NA
"322" NA 321 0.922887329608015 NA NA NA NA NA NA NA NA
"323" NA 322 0.955171552657996 NA NA NA NA NA NA NA NA
"324" NA 321 0.766735335320824 NA NA NA NA NA NA NA NA
"325" NA 320 0.896438644099161 NA NA NA NA NA NA NA NA
"326" NA 325 0.948962125350368 NA NA NA NA NA NA NA NA
"327" NA 265 0.634217969319988 NA NA NA NA NA NA NA NA
"328" "Nyctomys_sumichrasti" 5 1 59.99 0 13.49 19.79 22.759 0 0 0
"329" "Otonyctomys_hatti" 5 1 36.2 0 19.09 21.19 25.404 0 0 0
"330" "Ototylomys_phyllotis" 6 1 86.94 0 15.45 21.6 23.426 0 0 0
"331" "Tylomys_bullaris" 7 1 280 0 16.75 16.93 19.1 0 0 0
"332" "Tylomys_mirae" 7 1 183.6 0 1.97 4.31 19.693 0 0 0
"333" "Tylomys_tumbalensis" 7 1 280 0 17.29 17.37 23.3 0 0 0
"334" "Tylomys_nudicaudus" 7 1 181.65 0 15.82 20.7 22.172 0 0 0
"335" "Reithrodon_auritus" 14 1 79.73 0 -39.77 54.62 12.602 0 0 0
"336" "Neotomys_ebriosus" 14 1 64.5 0 -18.58 29.71 4.808 0 0 0
"337" "Bibimys_torresi" 18 1 28 0 -30.7 34.62 19.737 0 0 0
"338" "Bibimys_chacoensis" 18 1 28 0 -27.44 28.14 21.014 0 0 0
"339" "Brucepattersonius_iheringi" 20 1 43 0 -29.63 33.68 18.076 0 0 0
"340" "Blarinomys_breviceps" 20 1 36.79 0 -18.83 22.79 21.25 0 0 0
"341" "Lenoxus_apicalis" 19 1 53.6 0 -14.62 16.29 8.929 0 0 0
"342" "Scapteromys_tumidus" 21 1 146 0 -32.2 35.22 17.116 0 0 0
"343" "Kunsia_tomentosus" 22 1 115.6 0 -14.14 16.58 24.193 0 0 0
"344" "Kunsia_fronto" 22 1 167.99 0 -23.28 27.07 20.304 0 0 0
"345" "Podoxymys_roraimae" 15 1 33.79 0 5.16 5.33 19.5 0 0 0
"346" "Thaptomys_nigrita" 25 1 19.9 0 -20.53 29.58 19.775 0 0 0
"347" "Deltamys_kempi" 27 1 26.4 0 -34.46 35.02 16.083 0 0 0
"348" "Akodon_serrensis" 27 1 28.3 0 -24.46 26.11 19.934 0 0 0
"349" "Akodon_bogotensis" 26 1 12.99 0 6.06 10.03 20.166 0 0 0
"350" "Akodon_latebricola" 26 1 38.99 0 -1.91 4.69 16.419 0 0 0
"351" "Akodon_neocenus" 26 1 42.39 0 -39.39 40.72 14.094 0 0 0
"352" "Akodon_sanctipaulensis" 26 1 27.1 0 -23.41 25.04 18.966 0 0 0
"353" "Akodon_surdus" 26 1 38.99 0 -12.9 13.71 17.864 0 0 0
"354" "Akodon_dayi" 31 1 32.49 0 -14.67 18.8 20.881 0 0 0
"355" "Akodon_toba" 32 1 51.2 0 -22.23 26.94 23.584 0 0 0
"356" "Akodon_molinae" 33 1 32.99 0 -36.71 39.73 14.313 0 0 0
"357" "Akodon_dolores" 33 1 50.49 0 -31.11 33.78 16.15 0 0 0
"358" "Akodon_iniscatus" 30 1 28.7 0 -44.54 50.2 9.068 0 0 0
"359" "Akodon_cursor" 36 1 39.84 0 -22.26 29.44 20.584 0 0 0
"360" "Akodon_azarae" 36 1 25.27 0 -29.65 38.69 17.753 0 0 0
"361" "Akodon_subfuscus" 39 1 30.39 0 -13.8 17.59 10.233 0 0 0
"362" "Akodon_lutescens" 39 1 20.69 0 -20.19 26.99 11.352 0 0 0
"363" "Akodon_boliviensis" 40 1 27.5 0 -20.71 29.36 9.774 0 0 0
"364" "Akodon_sylvanus" 41 1 38.99 0 -21.45 24.11 12.057 0 0 0
"365" "Akodon_spegazzinii" 41 1 28.6 0 -25.81 27.82 6.99 0 0 0
"366" "Akodon_juninensis" 42 1 38.99 0 -10.4 14.2 12.723 0 0 0
"367" "Akodon_kofordi" 43 1 29.49 0 -13.7 14.52 8.947 0 0 0
"368" "Akodon_fumeus" 43 1 22.69 0 -17.86 22.46 15.305 0 0 0
"369" "Akodon_lindberghi" 34 1 26.4 0 -14.15 14.4 20.824 0 0 0
"370" "Akodon_mimus" 44 1 23.99 0 -15.85 18.25 14.134 0 0 0
"371" "Akodon_budini" 47 1 26.9 0 -23.45 24.75 -1.127 0 0 0
"372" "Akodon_siberiae" 47 1 34.6 0 -17.41 18.51 17.372 0 0 0
"373" "Akodon_affinis" 50 1 24.89 0 5.59 10.29 21.003 0 0 0
"374" "Akodon_aerosus" 50 1 59.99 0 -8.85 16.2 19.443 0 0 0
"375" "Akodon_torques" 51 1 38.99 0 -13.44 14.51 12.362 0 0 0
"376" "Akodon_orophilus" 51 1 38.99 0 -7.09 9.61 20.687 0 0 0
"377" "Akodon_mollis" 48 1 30.39 0 -3.32 5.16 22.599 0 0 0
"378" "Akodon_varius" 53 1 40 0 -19.29 22.36 18.174 0 0 0
"379" "Akodon_simulator" 53 1 42.5 0 -25.12 28.96 13.357 0 0 0
"380" "Akodon_albiventer" 52 1 25.95 0 -21.02 26.78 3.173 0 0 0
"381" "Necromys_lactens" 55 1 32.9 0 -21.74 26.88 11.977 0 0 0
"382" "Necromys_obscurus" 57 1 40.69 0 -36.06 38.4 14.815 0 0 0
"383" "Necromys_temchuki" 57 1 47.2 0 -26.69 28.58 21.082 0 0 0
"384" "Necromys_amoenus" 58 1 27.09 0 -17.4 21.81 14.746 0 0 0
"385" "Necromys_urichi" 58 1 44.84 0 6.04 10.76 23.428 0 0 0
"386" "Thalpomys_lasiotis" 59 1 23.99 0 -16.51 18.26 20.648 0 0 0
"387" "Thalpomys_cerradensis" 59 1 23.99 0 -14.54 17.53 23.244 0 0 0
"388" "Juscelinomys_candango" 60 1 97.29 0 -15.76 15.93 21.1 0 0 0
"389" "Oxymycterus_paramensis" 62 1 41.99 0 -22.87 31.6 12.004 0 0 0
"390" "Oxymycterus_hiska" 62 1 67.99 0 -14.87 15.29 1.243 0 0 0
"391" "Oxymycterus_akodontius" 61 1 67.99 0 -23.29 24.75 4.486 0 0 0
"392" "Oxymycterus_angularis" 61 1 67.99 0 -6.42 10.48 25.056 0 0 0
"393" "Oxymycterus_hispidus" 61 1 36.75 0 -20.68 29.62 20.011 0 0 0
"394" "Oxymycterus_hucucha" 61 1 67.99 0 -17.61 18.01 16.553 0 0 0
"395" "Oxymycterus_inca" 61 1 34.99 0 -14.42 18.1 20.826 0 0 0
"396" "Oxymycterus_roberti" 61 1 83.71 0 -17.57 23.15 21.159 0 0 0
"397" "Oxymycterus_delator" 63 1 81.49 0 -25.01 26 21.727 0 0 0
"398" "Oxymycterus_nasutus" 63 1 67.99 0 -28.79 34.37 17.857 0 0 0
"399" "Thomasomys_ladewi" 69 1 77 0 -15.62 15.91 14.87 0 0 0
"400" "Thomasomys_aureus" 69 1 87.99 0 -4.29 17.24 14.616 0 0 0
"401" "Thomasomys_notatus" 70 1 77 0 -12.92 14.09 13.341 0 0 0
"402" "Thomasomys_baeops" 71 1 77 0 -1.62 4.36 18.409 0 0 0
"403" "Thomasomys_ischyrus" 71 1 77 0 -7.98 11.09 16.208 0 0 0
"404" "Thomasomys_bombycinus" 67 1 114.5 0 6.83 7.41 18.066 0 0 0
"405" "Thomasomys_hylophilus" 67 1 77 0 7.49 9.16 18.534 0 0 0
"406" "Thomasomys_incanus" 67 1 77 0 -11.81 13.84 15.154 0 0 0
"407" "Thomasomys_kalinowskii" 67 1 77 0 -9.39 11.35 14.295 0 0 0
"408" "Thomasomys_laniger" 67 1 35.74 0 7.48 10.43 19.844 0 0 0
"409" "Thomasomys_niveipes" 67 1 54.09 0 4.82 5.53 13.613 0 0 0
"410" "Thomasomys_paramorum" 67 1 77 0 -1.35 3.46 13.879 0 0 0
"411" "Thomasomys_pyrrhonotus" 67 1 77 0 -4.54 5.96 17.944 0 0 0
"412" "Thomasomys_rhoadsi" 67 1 77 0 -1.29 3.33 12.857 0 0 0
"413" "Thomasomys_rosalinda" 67 1 77 0 -7.69 9.16 15.234 0 0 0
"414" "Thomasomys_silvestris" 67 1 77 0 -1.17 3.31 17.244 0 0 0
"415" "Thomasomys_taczanowskii" 67 1 77 0 -6.55 8.18 14.65 0 0 0
"416" "Thomasomys_vestitus" 67 1 76.5 0 6.15 9.98 25.442 0 0 0
"417" "Thomasomys_daphne" 72 1 77 0 -14.87 17.84 15.758 0 0 0
"418" "Thomasomys_oreas" 72 1 77 0 -14.43 14.73 20.351 0 0 0
"419" "Chilomys_instans" 73 1 19 0 5.98 10.52 19.76 0 0 0
"420" "Aepeomys_lugens" 73 1 37 0 5.44 9.49 19.15 0 0 0
"421" "Rhipidomys_wetzeli" 74 1 89 0 3.96 7.16 22.711 0 0 0
"422" "Rhipidomys_austrinus" 74 1 89 0 -18.97 23.93 16.557 0 0 0
"423" "Rhipidomys_fulviventer" 74 1 89 0 7.49 10.51 18.441 0 0 0
"424" "Rhipidomys_latimanus" 74 1 57.5 0 2.07 8.38 22.788 0 0 0
"425" "Rhipidomys_ochrogaster" 74 1 89 0 -22.24 28.67 20.153 0 0 0
"426" "Rhipidomys_venezuelae" 74 1 89.99 0 9.2 12.46 23.699 0 0 0
"427" "Rhipidomys_venustus" 74 1 89 0 8.97 10.6 22.424 0 0 0
"428" "Rhipidomys_nitela" 75 1 89 0 -4.44 17.41 24.605 0 0 0
"429" "Rhipidomys_macconnelli" 75 1 41.59 0 4.51 8.27 23.021 0 0 0
"430" "Irenomys_tarsalis" 77 1 43.15 0 -41.63 46.43 6.87 0 0 0
"431" "Euneomys_chinchilloides" 78 1 75.57 0 -53.46 55.04 4.435 0 0 0
"432" "Euneomys_mordax" 78 1 81.99 0 -36.05 38.9 0.824 0 0 0
"433" "Euneomys_petersoni" 78 1 83 0 -45.98 51.45 3.292 0 0 0
"434" "Rhagomys_rufescens" 79 1 21.2 0 -22.6 23.38 19.532 0 0 0
"435" "Wilfredomys_oenax" 80 1 46.8 0 -29.82 34.97 16.809 0 0 0
"436" "Juliomys_pictipes" 80 1 22.9 0 -24.14 27.62 20.661 0 0 0
"437" "Geoxus_valdivianus" 86 1 30.8 0 -42.36 48.67 6.653 0 0 0
"438" "Chelemys_megalonyx" 86 1 50.8 0 -34.92 39.32 8.114 0 0 0
"439" "Chelemys_macronyx" 87 1 70.99 0 -42.58 51.71 5.462 0 0 0
"440" "Notiomys_edwardsii" 87 1 21.3 0 -45.77 50.74 6.393 0 0 0
"441" "Abrothrix_longipilis" 88 1 38.86 0 -42.23 54.17 6.448 0 0 0
"442" "Abrothrix_illuteus" 88 1 47.79 0 -25.55 27.53 4.189 0 0 0
"443" "Abrothrix_lanosus" 88 1 27.83 0 -52.76 54.84 4.534 0 0 0
"444" "Abrothrix_sanborni" 88 1 24.7 0 -41.86 43.29 7.892 0 0 0
"445" "Abrothrix_jelskii" 89 1 34.5 0 -18.08 23.92 6.822 0 0 0
"446" "Abrothrix_olivaceus" 90 1 24.52 0 -37.1 55.72 6.956 0 0 0
"447" "Abrothrix_andinus" 90 1 24.91 0 -23.42 34.65 1.43 0 0 0
"448" "Wiedomys_pyrrhorhinos" 83 1 46.7 0 -7.82 11.75 24.787 0 0 0
"449" "Delomys_dorsalis" 92 1 67.5 0 -26.07 29.9 17.506 0 0 0
"450" "Delomys_sublineatus" 92 1 89.99 0 -22.52 26.76 20.039 0 0 0
"451" "Andinomys_edax" 91 1 69.75 0 -22.59 31.2 7.982 0 0 0
"452" "Chinchillula_sahamae" 81 1 169.74 0 -16.42 20.46 4.576 0 0 0
"453" "Galenomys_garleppi" 81 1 59.3 0 -17.64 20.37 3.183 0 0 0
"454" "Paralomys_gerbillus" 81 1 17.4 0 -14.62 15.65 13.199 0 0 0
"455" "Eligmodontia_moreni" 98 1 18 0 -26.53 28.56 4.143 0 0 0
"456" "Eligmodontia_puerulus" 98 1 28.49 0 -21.13 28.1 1.7 0 0 0
"457" "Eligmodontia_morgani" 97 1 16.5 0 -43.92 48.02 7.045 0 0 0
"458" "Eligmodontia_typus" 96 1 17.37 0 -41.17 52.38 11.6 0 0 0
"459" "Graomys_domorum" 99 1 102 0 -22.41 27.38 10.042 0 0 0
"460" "Graomys_edithae" 99 1 40.4 0 -28.81 29.04 15.946 0 0 0
"461" "Graomys_griseoflavus" 99 1 68.32 0 -30.38 42.89 17.529 0 0 0
"462" "Andalgalomys_olrogi" 101 1 32.9 0 -27.64 27.79 6.635 0 0 0
"463" "Andalgalomys_pearsoni" 101 1 25.4 0 -20.11 22.15 25.418 0 0 0
"464" "Phyllotis_wolffsohni" 104 1 42.5 0 -19.07 21.75 15.48 0 0 0
"465" "Loxodontomys_micropus" 104 1 70.76 0 -42.96 53.35 6.322 0 0 0
"466" "Auliscomys_pictus" 105 1 48.97 0 -14.02 17.82 8.066 0 0 0
"467" "Auliscomys_boliviensis" 105 1 70.91 0 -17.39 19.94 7.172 0 0 0
"468" "Auliscomys_sublimis" 105 1 38 0 -19.09 24.79 3.857 0 0 0
"469" "Phyllotis_caprinus" 102 1 50.8 0 -22.2 24.39 9.791 0 0 0
"470" "Phyllotis_definitus" 102 1 89 0 -12.07 12.49 23.599 0 0 0
"471" "Phyllotis_haggardi" 102 1 42.5 0 -1.73 3.53 15.394 0 0 0
"472" "Phyllotis_magister" 108 1 68.49 0 -17.65 19.7 7.346 0 0 0
"473" "Phyllotis_darwini" 108 1 50.82 0 -30.74 37.75 8.992 0 0 0
"474" "Phyllotis_bonariensis" 110 1 42.5 0 -37.87 38.18 12.923 0 0 0
"475" "Phyllotis_xanthopygus" 110 1 52.43 0 -30.72 50.76 8.314 0 0 0
"476" "Phyllotis_osgoodi" 109 1 45.1 0 -18.48 19 -3.256 0 0 0
"477" "Phyllotis_andium" 112 1 53 0 -7.46 12.26 14.391 0 0 0
"478" "Phyllotis_amicus" 112 1 20.19 0 -10.63 15.64 8.741 0 0 0
"479" "Phyllotis_osilae" 111 1 43.64 0 -19.54 27.22 13.439 0 0 0
"480" "Calomys_hummelincki" 114 1 27 0 8.87 12.19 25.83 0 0 0
"481" "Calomys_tener" 114 1 13.8 0 -18.65 24.88 20.769 0 0 0
"482" "Calomys_boliviae" 113 1 27 0 -19.8 22.5 13.445 0 0 0
"483" "Calomys_sorellus" 117 1 20 0 -11.55 16.74 7.089 0 0 0
"484" "Calomys_lepidus" 117 1 20.59 0 -16.37 23.53 6.719 0 0 0
"485" "Calomys_musculinus" 116 1 20.2 0 -31.61 40.5 14.566 0 0 0
"486" "Calomys_laucha" 115 1 14 0 -27.11 39.11 19.833 0 0 0
"487" "Scolomys_ucayalensis" 120 1 26.5 0 -5.26 5.56 25.95 0 0 0
"488" "Scolomys_melanops" 120 1 26.5 0 -0.67 1.53 17.709 0 0 0
"489" "Zygodontomys_brunneus" 121 1 75.59 0 4.31 7.46 19.509 0 0 0
"490" "Zygodontomys_brevicauda" 121 1 52.22 0 5.87 11.58 24.308 0 0 0
"491" "Oryzomys_bolivaris" 127 1 60.5 0 7.24 15.99 24.098 0 0 0
"492" "Oryzomys_talamancae" 127 1 54.99 0 4.71 11.64 24.458 0 0 0
"493" "Oryzomys_nitidus" 130 1 55.19 0 -9.8 19.88 24.482 0 0 0
"494" "Oryzomys_lamia" 130 1 60.5 0 -18.74 19.13 20.786 0 0 0
"495" "Oryzomys_russatus" 129 1 60.5 0 -21.52 24.17 19.846 0 0 0
"496" "Oryzomys_macconnelli" 128 1 66.49 0 -3.73 13.81 25.423 0 0 0
"497" "Oecomys_rex" 131 1 73.4 0 3.75 8.63 25.361 0 0 0
"498" "Oecomys_cleberi" 131 1 73.4 0 -15.82 16.22 21.166 0 0 0
"499" "Oecomys_flavicans" 131 1 73.4 0 9.46 11.14 23.369 0 0 0
"500" "Oecomys_phaeotis" 131 1 73.4 0 -11.68 14.49 20.18 0 0 0
"501" "Oecomys_speciosus" 131 1 73.4 0 7.4 10.76 24.349 0 0 0
"502" "Oecomys_rutilus" 132 1 73.4 0 4.86 8.53 25.244 0 0 0
"503" "Oecomys_concolor" 135 1 46.33 0 -7.81 27.15 24.891 0 0 0
"504" "Oecomys_roberti" 136 1 73.4 0 -3 13.57 25.11 0 0 0
"505" "Oecomys_superans" 136 1 73.4 0 -6.81 13.43 25.172 0 0 0
"506" "Oecomys_bicolor" 134 1 40.74 0 -5.34 22.06 24.859 0 0 0
"507" "Oecomys_mamorae" 133 1 62.5 0 -15.95 20.46 23.693 0 0 0
"508" "Oryzomys_albigularis" 137 1 60.5 0 2.33 10.64 20.658 0 0 0
"509" "Oryzomys_laticeps" 138 1 49.11 0 -8.62 13.55 24.229 0 0 0
"510" "Oryzomys_yunganus" 138 1 60.5 0 -4.95 18.18 24.68 0 0 0
"511" "Oryzomys_alfaroi" 140 1 33.3 0 10 23.32 21.621 0 0 0
"512" "Oryzomys_melanotis" 140 1 49.99 0 19.74 23.85 20.643 0 0 0
"513" "Handleyomys_intectus" 141 1 60.5 0 7.1 7.43 17.599 0 0 0
"514" "Handleyomys_fuscatus" 141 1 49.5 0 5.14 8.61 20.12 0 0 0
"515" "Oryzomys_auriventer" 122 1 60.5 0 -2.77 3.41 18.069 0 0 0
"516" "Oryzomys_chapmani" 122 1 49.99 0 19.55 23.32 21.11 0 0 0
"517" "Oryzomys_gorgasi" 122 1 60.5 0 7.76 8.12 25.483 0 0 0
"518" "Oryzomys_hammondi" 122 1 60.5 0 -0.22 1.54 18.887 0 0 0
"519" "Oryzomys_keaysi" 122 1 58.29 0 -14.16 17.18 15.643 0 0 0
"520" "Oryzomys_legatus" 122 1 61.5 0 -21.04 23.38 18.751 0 0 0
"521" "Oryzomys_levipes" 122 1 60.5 0 -15.39 18.4 13.365 0 0 0
"522" "Oligoryzomys_andinus" 146 1 25.2 0 -12.48 18.23 10.964 0 0 0
"523" "Oligoryzomys_magellanicus" 149 1 25.2 0 -53.75 55.05 4.103 0 0 0
"524" "Oligoryzomys_longicaudatus" 149 1 27.54 0 -33.71 54.84 6.423 0 0 0
"525" "Oligoryzomys_flavescens" 148 1 21.3 0 -30.24 37.88 17.91 0 0 0
"526" "Oligoryzomys_destructor" 150 1 25.2 0 -11.62 26.57 14.522 0 0 0
"527" "Oligoryzomys_nigripes" 150 1 20.33 0 -30.21 38.86 18.275 0 0 0
"528" "Oligoryzomys_fulvescens" 151 1 25 0 9.53 25.66 23.595 0 0 0
"529" "Oligoryzomys_chacoensis" 152 1 23 0 -21.06 26.72 23.008 0 0 0
"530" "Oligoryzomys_eliurus" 153 1 34.58 0 -16.84 26.55 21.973 0 0 0
"531" "Oligoryzomys_delticola" 153 1 29.39 0 -30.49 34.97 17.493 0 0 0
"532" "Oligoryzomys_arenalis" 144 1 25.2 0 -8.76 13.13 15.001 0 0 0
"533" "Oligoryzomys_griseolus" 144 1 25.2 0 7.45 7.9 13.516 0 0 0
"534" "Oligoryzomys_microtis" 144 1 22.5 0 -15.12 27.92 24.161 0 0 0
"535" "Oryzomys_balneator" 155 1 60.5 0 -2.37 4.87 15.944 0 0 0
"536" "Microryzomys_minutus" 156 1 13.49 0 -3.34 17.83 17.855 0 0 0
"537" "Microryzomys_altissimus" 156 1 13.49 0 -3.01 11.86 15.71 0 0 0
"538" "Neacomys_tenuipes" 157 1 19 0 4.1 11.4 24.793 0 0 0
"539" "Neacomys_spinosus" 158 1 19 0 -9.16 20.25 24.677 0 0 0
"540" "Neacomys_guianae" 158 1 15.87 0 2.88 6.89 25.312 0 0 0
"541" "Pseudoryzomys_simplex" 162 1 45.2 0 -18.39 24.9 23.617 0 0 0
"542" "Holochilus_brasiliensis" 163 1 155 0 -28.77 39.01 19.026 0 0 0
"543" "Holochilus_sciureus" 164 1 120.42 0 -5.56 22.05 25.131 0 0 0
"544" "Holochilus_chacarius" 164 1 204 0 -25.74 31.56 22.327 0 0 0
"545" "Nectomys_rattus" 166 1 248.8 0 4.59 4.77 24.299 0 0 0
"546" "Oryzomys_palustris" 168 1 53.26 0 33.11 41.28 17.401 0 0 0
"547" "Oryzomys_couesi" 168 1 69.29 0 17.87 28.55 22.658 0 0 0
"548" "Melanomys_caliginosus" 170 1 41 0 6.22 16.02 22.919 0 0 0
"549" "Melanomys_robustulus" 170 1 53.5 0 -4.04 4.69 18.855 0 0 0
"550" "Melanomys_zunigae" 170 1 53.5 0 -9.56 10.31 9.723 0 0 0
"551" "Oryzomys_xanthaeolus" 169 1 79.79 0 -8.42 16.53 12.008 0 0 0
"552" "Oryzomys_subflavus" 165 1 49.91 0 -14.1 25.47 22.641 0 0 0
"553" "Lundomys_molitor" 171 1 238.49 0 -33.89 34.89 16.153 0 0 0
"554" "Oryzomys_angouya" 171 1 120.17 0 -23.1 29.47 20.468 0 0 0
"555" "Oryzomys_polius" 159 1 60.5 0 -9.25 11.88 24.651 0 0 0
"556" "Abrawayaomys_ruschii" 9 1 62.99 0 -17.47 19.84 20.91 0 0 0
"557" "Phaenomys_ferrugineus" 9 1 93.8 0 -22.66 22.7 21.2 0 0 0
"558" "Punomys_lemminus" 9 1 84.8 0 -14.82 15.5 2.71 0 0 0
"559" "Neusticomys_monticolus" 172 1 39.5 0 -1.31 3.34 15.828 0 0 0
"560" "Neusticomys_mussoi" 172 1 40 0 8.06 8.4 21.35 0 0 0
"561" "Neusticomys_oyapocki" 172 1 47 0 2.98 3.17 24.35 0 0 0
"562" "Neusticomys_peruviensis" 172 1 40 0 -10.67 11 23.8 0 0 0
"563" "Neusticomys_venezuelae" 172 1 47.1 0 6.87 10.48 23.041 0 0 0
"564" "Sigmodon_alstoni" 174 1 55.7 0 4.87 11.18 25.289 0 0 0
"565" "Sigmodon_inopinatus" 174 1 140.5 0 -2.18 3.54 14.154 0 0 0
"566" "Sigmodon_fulviventer" 176 1 195.94 0 27.7 36.19 14.795 0 0 0
"567" "Sigmodon_leucotis" 176 1 131.78 0 21.9 27.13 15.577 0 0 0
"568" "Sigmodon_alleni" 178 1 174.09 0 19.68 23.71 21.078 0 0 0
"569" "Sigmodon_ochrognathus" 178 1 122 0 29.18 33.9 16.021 0 0 0
"570" "Sigmodon_arizonae" 179 1 198 0 28.35 34.52 17.781 0 0 0
"571" "Sigmodon_mascotensis" 179 1 120 0 18.3 20.96 20.518 0 0 0
"572" "Rheomys_raptor" 181 1 38 0 8.32 8.93 24.824 0 0 0
"573" "Rheomys_mexicanus" 181 1 40 0 16.49 16.88 19.84 0 0 0
"574" "Rheomys_thomasi" 181 1 40 0 15.5 17.45 21.485 0 0 0
"575" "Anotomys_leander" 180 1 66.39 0 -1.43 3.67 14.185 0 0 0
"576" "Chibchanomys_trichotis" 180 1 49.99 0 1.05 9.11 20.449 0 0 0
"577" "Ichthyomys_hydrobates" 182 1 66.39 0 4.4 9.97 18.532 0 0 0
"578" "Ichthyomys_pittieri" 182 1 69.1 0 10.18 10.62 24.362 0 0 0
"579" "Ichthyomys_stolzmanni" 182 1 84.7 0 -6.96 9.81 16.132 0 0 0
"580" "Ichthyomys_tweedii" 182 1 118.5 0 4.19 8.92 25.6 0 0 0
"581" "Neotoma_lepida" 187 1 143.88 0 33.5 44.14 11.533 0 0 0
"582" "Neotoma_devia" 187 1 200 0 34.26 36.51 16.799 0 0 0
"583" "Neotoma_angustapalata" 186 1 198 0 23.01 23.57 22.157 0 0 0
"584" "Neotoma_nelsoni" 186 1 198 0 19.34 19.44 10.4 0 0 0
"585" "Neotoma_palatina" 186 1 198 0 22.19 23.11 16.26 0 0 0
"586" "Neotoma_phenax" 186 1 227.49 0 26.29 28.31 23.877 0 0 0
"587" "Neotoma_micropus" 189 1 255.14 0 29.86 38.38 17.297 0 0 0
"588" "Neotoma_goldmani" 190 1 198 0 24.98 28.9 16.775 0 0 0
"589" "Neotoma_albigula" 190 1 208.18 0 29.26 39.02 15.836 0 0 0
"590" "Neotoma_mexicana" 191 1 203 0 27.3 40.98 15.742 0 0 0
"591" "Neotoma_stephensi" 191 1 149.22 0 34.85 37.29 12.018 0 0 0
"592" "Neotoma_cinerea" 185 1 285.89 0 50.09 65.62 3.334 0 0 0
"593" "Xenomys_nelsoni" 193 1 129.99 0 20.82 22.87 22.262 0 0 0
"594" "Hodomys_alleni" 193 1 367.59 0 19.94 23.2 20.252 0 0 0
"595" "Nelsonia_neotomodon" 192 1 80 0 21.83 24.21 15.267 0 0 0
"596" "Reithrodontomys_spectabilis" 201 1 20.19 0 20.42 20.59 25.6 0 0 0
"597" "Reithrodontomys_gracilis" 201 1 12.47 0 15.77 21.6 24.02 0 0 0
"598" "Reithrodontomys_mexicanus" 203 1 15.71 0 10.3 23.35 22.284 0 0 0
"599" "Reithrodontomys_brevirostris" 203 1 12.9 0 11.43 13.14 22.338 0 0 0
"600" "Reithrodontomys_darienensis" 202 1 12.99 0 8.34 9.63 25.268 0 0 0
"601" "Reithrodontomys_microdon" 204 1 20 0 17.3 20.39 19.549 0 0 0
"602" "Reithrodontomys_tenuirostris" 204 1 20 0 15.16 16 19.602 0 0 0
"603" "Reithrodontomys_creper" 198 1 22.8 0 9.32 10.29 25.092 0 0 0
"604" "Reithrodontomys_raviventris" 207 1 10.95 0 37.85 38.2 13.125 0 0 0
"605" "Reithrodontomys_montanus" 207 1 10.9 0 36.23 46.76 13.506 0 0 0
"606" "Reithrodontomys_megalotis" 210 1 10.72 0 33.28 50.61 11.244 0 0 0
"607" "Reithrodontomys_sumichrasti" 210 1 19 0 14.98 21.63 20.875 0 0 0
"608" "Reithrodontomys_chrysopsis" 209 1 19 0 19.52 20.2 17.745 0 0 0
"609" "Reithrodontomys_humulis" 208 1 8.25 0 33.43 40.39 17.118 0 0 0
"610" "Reithrodontomys_burti" 205 1 20 0 27.05 30.05 22.582 0 0 0
"611" "Reithrodontomys_hirsutus" 211 1 20 0 20.92 21.44 18.885 0 0 0
"612" "Reithrodontomys_fulvescens" 211 1 11.55 0 24.35 37.62 18.812 0 0 0
"613" "Isthmomys_pirrensis" 196 1 137.71 0 7.86 8.68 25.191 0 0 0
"614" "Onychomys_torridus" 213 1 21.68 0 33.55 42.14 14.935 0 0 0
"615" "Onychomys_arenicola" 214 1 30 0 29.95 38 15.35 0 0 0
"616" "Onychomys_leucogaster" 214 1 27.92 0 38.2 53.17 9.341 0 0 0
"617" "Peromyscus_polius" 215 1 40 0 29.43 30.56 13.562 0 0 0
"618" "Peromyscus_bullatus" 215 1 40 0 19.71 19.95 14.435 0 0 0
"619" "Peromyscus_grandis" 215 1 71 0 15.34 15.68 22.878 0 0 0
"620" "Peromyscus_mekisturus" 215 1 59.99 0 18.83 19.41 16.579 0 0 0
"621" "Peromyscus_melanurus" 215 1 40 0 16.07 16.44 18.747 0 0 0
"622" "Peromyscus_yucatanicus" 215 1 27.13 0 19.73 21.6 25.462 0 0 0
"623" "Peromyscus_gossypinus" 220 1 27.68 0 31.36 37.78 18.086 0 0 0
"624" "Peromyscus_leucopus" 220 1 18.07 0 33.49 51.13 13.026 0 0 0
"625" "Peromyscus_melanotis" 221 1 39.59 0 24.36 30.18 16.213 0 0 0
"626" "Peromyscus_maniculatus" 223 1 19.98 0 40.92 65.64 6.172 0 0 0
"627" "Peromyscus_keeni" 223 1 28.25 0 51.97 58.28 4.306 0 0 0
"628" "Peromyscus_polionotus" 222 1 14.27 0 30.55 35.35 18.547 0 0 0
"629" "Peromyscus_hooperi" 218 1 35.99 0 26.53 28.35 18.039 0 0 0
"630" "Peromyscus_crinitus" 225 1 16.32 0 36.88 45.35 9.59 0 0 0
"631" "Peromyscus_californicus" 226 1 42.68 0 34.02 38.11 12.513 0 0 0
"632" "Peromyscus_merriami" 226 1 40 0 28.46 33.38 21.04 0 0 0
"633" "Osgoodomys_banderanus" 224 1 49.99 0 19.22 22.18 21.132 0 0 0
"634" "Megadontomys_thomasi" 227 1 110.52 0 17.66 18.36 20.936 0 0 0
"635" "Habromys_lophurus" 232 1 40 0 15.39 16.84 20.527 0 0 0
"636" "Habromys_chinanteco" 233 1 40 0 17.92 18.06 25.145 0 0 0
"637" "Habromys_simulatus" 233 1 40 0 19.84 20.68 19.503 0 0 0
"638" "Peromyscus_difficilis" 236 1 27.95 0 22.46 28.8 15.913 0 0 0
"639" "Peromyscus_attwateri" 236 1 27.9 0 33.25 37.64 16.77 0 0 0
"640" "Peromyscus_ochraventer" 237 1 40 0 22.72 23.45 21.738 0 0 0
"641" "Peromyscus_gratus" 238 1 27.35 0 25.87 34.71 15.849 0 0 0
"642" "Peromyscus_truei" 238 1 27 0 31.77 46.67 11.742 0 0 0
"643" "Peromyscus_winkelmanni" 241 1 40 0 18.61 18.86 21.427 0 0 0
"644" "Peromyscus_eva" 241 1 21.99 0 25.68 28.5 19.897 0 0 0
"645" "Peromyscus_spicilegus" 240 1 35.99 0 23.11 27.42 17.399 0 0 0
"646" "Peromyscus_boylii" 242 1 23.9 0 32.94 46.27 11.274 0 0 0
"647" "Peromyscus_simulus" 242 1 40 0 22.38 24.01 22.8 0 0 0
"648" "Peromyscus_pectoralis" 230 1 38.99 0 26.94 34.2 18.427 0 0 0
"649" "Peromyscus_stirtoni" 243 1 29.19 0 13.6 14.91 21.545 0 0 0
"650" "Peromyscus_zarhynchus" 246 1 40 0 17.01 17.38 20.73 0 0 0
"651" "Peromyscus_guatemalensis" 246 1 40 0 15.28 15.95 20.103 0 0 0
"652" "Peromyscus_mexicanus" 247 1 42.58 0 15.95 22.71 22.164 0 0 0
"653" "Peromyscus_gymnotis" 247 1 40 0 13.43 15.76 23.862 0 0 0
"654" "Peromyscus_perfulvus" 250 1 40 0 19.47 21.04 21.775 0 0 0
"655" "Peromyscus_melanophrys" 250 1 40 0 20.73 25.89 17.797 0 0 0
"656" "Peromyscus_megalops" 249 1 66.2 0 16.95 17.96 19.206 0 0 0
"657" "Peromyscus_melanocarpus" 248 1 58.9 0 17.38 18.02 19.803 0 0 0
"658" "Neotomodon_alstoni" 252 1 44.64 0 19.37 19.96 17.271 0 0 0
"659" "Podomys_floridanus" 252 1 30.74 0 27.63 29.95 22.198 0 0 0
"660" "Peromyscus_furvus" 251 1 32.99 0 19.75 21.54 19.912 0 0 0
"661" "Scotinomys_teguina" 255 1 11.59 0 12.73 17.1 22.284 0 0 0
"662" "Scotinomys_xerampelinus" 255 1 15.07 0 9.41 10.1 25.532 0 0 0
"663" "Baiomys_taylori" 256 1 7.43 0 26.19 33.89 18.874 0 0 0
"664" "Baiomys_musculus" 256 1 8.99 0 16.95 21.27 20.707 0 0 0
"665" "Ochrotomys_nuttalli" 253 1 22.81 0 33.05 39.4 16.674 0 0 0
"666" "Phodopus_sungorus" 259 1 30.43 0 50.89 54.88 1.161 0 0 0
"667" "Phodopus_campbelli" 259 1 27.06 0 44.64 52.84 -0.714 0 0 0
"668" "Tscherskia_triton" 262 1 25 0 39.04 48.76 8.16 0 0 0
"669" "Cricetus_cricetus" 262 1 428.95 0 51.6 61.52 3.56 0 0 0
"670" "Cricetulus_migratorius" 261 1 30.59 0 42.51 56.96 6.396 0 0 0
"671" "Mesocricetus_newtoni" 264 1 97.5 0 43.76 45.45 10.043 0 0 0
"672" "Mesocricetus_brandti" 264 1 198 0 38.08 42.81 9.046 0 0 0
"673" "Mesocricetus_auratus" 263 1 98.6 0 36.76 42.1 10.77 0 0 0
"674" "Eothenomys_melanogaster" 269 1 19.59 0 27.87 34.37 12.824 0 0 0
"675" "Alticola_argentatus" 273 1 37.69 0 39.79 47.2 0.819 0 0 0
"676" "Alticola_stoliczkanus" 273 1 30.14 0 33.48 39.88 -3.798 0 0 0
"677" "Alticola_strelzowi" 273 1 49.99 0 48.65 51.3 0.117 0 0 0
"678" "Alticola_roylei" 272 1 37 0 31.26 32.35 5.27 0 0 0
"679" "Myodes_glareolus" 274 1 20.73 0 53.56 68.29 3.821 0 0 0
"680" "Myodes_smithii" 274 1 34.94 0 36.26 41.54 10.561 0 0 0
"681" "Myodes_gapperi" 276 1 19.83 0 47.63 62.43 1.235 0 0 0
"682" "Myodes_californicus" 276 1 18.3 0 42.06 46.22 8.701 0 0 0
"683" "Myodes_rutilus" 275 1 19.94 0 55.73 73.8 -6.616 0 0 0
"684" "Hyperacrius_fertilis" 277 1 22.25 0 34.24 36.07 10.453 0 0 0
"685" "Hyperacrius_wynnei" 277 1 52.6 0 34.24 36.07 10.453 0 0 0
"686" "Myodes_rufocanus" 270 1 36.43 0 53.95 73.18 -6.504 0 0 0
"687" "Microtus_miurus" 278 1 41 0 64.64 70.88 -9.163 0 0 0
"688" "Microtus_ochrogaster" 278 1 42.5 0 42.53 55.99 8.289 0 0 0
"689" "Arvicola_amphibius" 281 1 120 0 51.2 71.13 1.026 0 0 0
"690" "Arvicola_sapidus" 281 1 219.99 0 42.98 49.96 11.831 0 0 0
"691" "Lemmiscus_curtatus" 280 1 28.27 0 44.1 52.58 5.552 0 0 0
"692" "Chionomys_nivalis" 282 1 42.01 0 41.31 49.54 7.057 0 0 0
"693" "Microtus_oregoni" 287 1 20.35 0 44.26 49.37 7.396 0 0 0
"694" "Microtus_pennsylvanicus" 290 1 42.53 0 51.44 70.25 0.062 0 0 0
"695" "Microtus_montanus" 290 1 42.85 0 42.95 52.88 5.959 0 0 0
"696" "Microtus_townsendii" 291 1 52.02 0 45.56 50.87 7.285 0 0 0
"697" "Microtus_canicaudus" 291 1 29.93 0 44.97 45.87 9.754 0 0 0
"698" "Microtus_longicaudus" 288 1 44.8 0 50.17 68.13 2.149 0 0 0
"699" "Microtus_xanthognathus" 286 1 92.65 0 61.45 70.57 -6.981 0 0 0
"700" "Microtus_richardsoni" 293 1 85.5 0 45.98 54.01 3.499 0 0 0
"701" "Microtus_cabrerae" 293 1 52.5 0 39.92 42.84 12.995 0 0 0
"702" "Microtus_quasiater" 297 1 40 0 19.76 21.6 20.285 0 0 0
"703" "Microtus_pinetorum" 297 1 25.95 0 37.42 45.78 13.534 0 0 0
"704" "Microtus_oaxacensis" 298 1 36.52 0 17.73 17.96 22.1 0 0 0
"705" "Microtus_guatemalensis" 298 1 41.99 0 15.7 17.11 19.828 0 0 0
"706" "Microtus_chrotorrhinus" 299 1 38.99 0 44.91 54.43 3.229 0 0 0
"707" "Microtus_umbrosus" 299 1 41.99 0 16.99 17.25 18.124 0 0 0
"708" "Microtus_californicus" 300 1 57.42 0 37.02 44.34 11.1 0 0 0
"709" "Microtus_mexicanus" 300 1 34.88 0 23.6 31.3 16.949 0 0 0
"710" "Microtus_agrestis" 301 1 35.87 0 54.77 71.13 0.446 0 0 0
"711" "Microtus_subterraneus" 303 1 17.74 0 50.81 61.73 6.438 0 0 0
"712" "Microtus_duodecimcostatus" 303 1 22.71 0 40.42 43.87 12.176 0 0 0
"713" "Microtus_levis" 305 1 35.49 0 50.04 61.71 5.606 0 0 0
"714" "Microtus_arvalis" 305 1 26.9 0 50.7 63.12 4.141 0 0 0
"715" "Microtus_socialis" 306 1 48 0 42.28 50.16 6.986 0 0 0
"716" "Microtus_guentheri" 306 1 49.99 0 36.91 42.32 14.195 0 0 0
"717" "Microtus_oeconomus" 308 1 33.1 0 58.24 73.45 -5.531 0 0 0
"718" "Microtus_kikuchii" 308 1 46.3 0 23.66 24.8 15.554 0 0 0
"719" "Microtus_montebelli" 307 1 29.49 0 37.43 43.88 10.43 0 0 0
"720" "Dinaromys_bogdanovi" 310 1 56 0 42.67 46.08 7.405 0 0 0
"721" "Lagurus_lagurus" 311 1 20.6 0 48.93 55.47 3.027 0 0 0
"722" "Eolagurus_luteus" 311 1 26 0 46.27 48.72 1.204 0 0 0
"723" "Ellobius_talpinus" 312 1 40 0 47 58.18 4.75 0 0 0
"724" "Ellobius_fuscocapillus" 312 1 80 0 35.33 40.42 11.619 0 0 0
"725" "Lemmus_trimucronatus" 316 1 69.82 0 62.92 74.55 -10.339 0 0 0
"726" "Lemmus_sibiricus" 317 1 53.81 0 70.7 77.73 -11.359 0 0 0
"727" "Lemmus_lemmus" 317 1 67.62 0 67.92 71.13 -1.539 0 0 0
"728" "Myopus_schisticolor" 315 1 29.99 0 57.75 72.55 -7.272 0 0 0
"729" "Synaptomys_cooperi" 318 1 28.01 0 42.99 51.3 7.036 0 0 0
"730" "Synaptomys_borealis" 318 1 21.3 0 55.83 68.46 -3.639 0 0 0
"731" "Arborimus_albipes" 323 1 23 0 43.2 46.22 8.283 0 0 0
"732" "Arborimus_pomo" 323 1 32.49 0 39.75 41.57 8.568 0 0 0
"733" "Arborimus_longicaudus" 322 1 22.39 0 43.6 45.75 8.309 0 0 0
"734" "Phenacomys_intermedius" 324 1 25.2 0 47 58.65 4.108 0 0 0
"735" "Phenacomys_ungava" 324 1 27 0 54.74 64.59 -3.164 0 0 0
"736" "Dicrostonyx_groenlandicus" 326 1 58.44 0 68.22 83.62 -13.067 0 0 0
"737" "Dicrostonyx_hudsonius" 326 1 57 0 57.87 62.58 -6.642 0 0 0
"738" "Dicrostonyx_torquatus" 325 1 78.77 0 65.46 77.73 -10.389 0 0 0
"739" "Prometheomys_schaposchnikowi" 319 1 75 0 42.91 44.9 3.1 0 0 0
"740" "Neofiber_alleni" 327 1 265.38 0 28.09 31.24 21.869 0 0 0
"741" "Ondatra_zibethicus" 327 1 991.31 0 48.69 68.46 3.061 0 0 0
"742" "Lophiomys_imhausi" 1 1 755 0 6.84 19.76 22.747 0 0 0
