# Supplementary material for: An interspecific assessment of Bergmann’s rule in 22 mammalian families
Source: BMC Evol Biol. 2016 Oct 19;16:222. doi: 10.1186/s12862-016-0778-x (PMC5069937; doi:10.1186/s12862-016-0778-x)
Supplement: Additional file 1: — All phylogenies used in analyses. R script for data extraction and analyses. Detailed results/raw output from SLOUCH. SLOUCH input data. Likelihood plots for all half-life estimations. (ZIP 2442 kb) [file 12862_2016_778_MOESM1_ESM.zip › Additional file 1/Results Bergman's rule - body mass/Dasyuridae_results.txt]

#####Pylogentic signal:

==================================================

BEST ESTIMATES & MODEL FIT

==================================================
MODEL PARAMETERS
                                   Estimate
Rate of adaptation                0.6027367
Phylogenetic half-life            1.1500000
Phylogenetic correction factor    0.2489453
Stationary variance               1.8000000

--------------------------------------------------
PRIMARY OPTIMA

             Estimate Std.error
Theta_global 3.253944 0.4498401

--------------------------------------------------
MODEL FIT

              Value
Support   -64.85285
AIC       135.70569
AICc      136.21633
SIC       141.50117
r squared   0.00000
SST        50.97622
SSE        50.97622

==================================================

#####BM~Mid_latitude:

==================================================

BEST ESTIMATES & MODEL FIT

==================================================
MODEL PARAMETERS
                                   Estimate
Rate of adaptation                0.5022806
Phylogenetic half-life            1.3800000
Phylogenetic correction factor    0.2138836
Stationary variance               2.0400000

                    abs(lat)
Predictor theta     23.94649
Predictor variance 398.39682

--------------------------------------------------
PRIMARY OPTIMA

Evolutionary regression

          Estimate Std. Error
Intercept  3.08651    0.52370
abs(lat)   0.00708    0.00965

Optimal regression

         Estimate Std. Error
K         3.08651    0.52370
abs(lat)  0.03311    0.04511

Decomposition of K assuming Ya = Xa to get the optimal regression intercept Bo

[1] 2.463173

(Use this as the intercept when plotting the regression line)

--------------------------------------------------
MODEL FIT

               Value
Support   -64.593012
AIC       137.186024
AICc      138.055589
SIC       144.913326
r squared   1.044901
SST        51.572268
SSE        51.033389

==================================================

#####BM~max_latitude:

==================================================

BEST ESTIMATES & MODEL FIT

==================================================
MODEL PARAMETERS
                                   Estimate
Rate of adaptation                0.3983604
Phylogenetic half-life            1.7400000
Phylogenetic correction factor    0.1751690
Stationary variance               2.4000000

                   abs(lat_m)
Predictor theta      29.03308
Predictor variance  478.94495

--------------------------------------------------
PRIMARY OPTIMA

Evolutionary regression

           Estimate Std. Error
Intercept   2.93774    0.55070
abs(lat_m)  0.01111    0.00864

Optimal regression

           Estimate Std. Error
K           2.93774    0.55070
abs(lat_m)  0.06344    0.04932

Decomposition of K assuming Ya = Xa to get the optimal regression intercept Bo

[1] 1.41844

(Use this as the intercept when plotting the regression line)

--------------------------------------------------
MODEL FIT

               Value
Support   -64.073652
AIC       136.147303
AICc      137.016869
SIC       143.874606
r squared   3.153023
SST        52.472757
SSE        50.818279

==================================================

#####BM~Temperature:

==================================================

BEST ESTIMATES & MODEL FIT

==================================================
MODEL PARAMETERS
                                   Estimate
Rate of adaptation                0.5373234
Phylogenetic half-life            1.2900000
Phylogenetic correction factor    0.2263693
Stationary variance               1.8600000

                       temp
Predictor theta    20.37969
Predictor variance 74.55070

--------------------------------------------------
PRIMARY OPTIMA

Evolutionary regression

          Estimate Std. Error
Intercept  3.91547    0.64029
temp      -0.03224    0.02202

Optimal regression

     Estimate Std. Error
K     3.91547    0.64029
temp -0.14244    0.09729

Decomposition of K assuming Ya = Xa to get the optimal regression intercept Bo

[1] 6.16119

(Use this as the intercept when plotting the regression line)

--------------------------------------------------
MODEL FIT

               Value
Support   -63.794280
AIC       135.588559
AICc      136.458125
SIC       143.315862
r squared   4.055462
SST        52.853015
SSE        50.709581

==================================================
