# Supplementary material for: An interspecific assessment of Bergmann’s rule in 22 mammalian families
Source: BMC Evol Biol. 2016 Oct 19;16:222. doi: 10.1186/s12862-016-0778-x (PMC5069937; doi:10.1186/s12862-016-0778-x)
Supplement: Additional file 1: — All phylogenies used in analyses. R script for data extraction and analyses. Detailed results/raw output from SLOUCH. SLOUCH input data. Likelihood plots for all half-life estimations. (ZIP 2442 kb) [file 12862_2016_778_MOESM1_ESM.zip › Additional file 1/Results Bergman's rule - body mass/Dasyuridae_sloutch_rdat.txt]

"species" "ancestor" "time" "BM" "me.BM" "lat" "lat_m" "temp" "me.lat" "me.lat_m" "me.temp"
"1" NA 0 0 NA NA NA NA NA NA NA NA
"2" NA 1 0.507299270072993 NA NA NA NA NA NA NA NA
"3" NA 2 0.551094890510949 NA NA NA NA NA NA NA NA
"4" NA 3 0.605839416058394 NA NA NA NA NA NA NA NA
"5" NA 4 0.624087591240876 NA NA NA NA NA NA NA NA
"6" NA 5 0.664233576642336 NA NA NA NA NA NA NA NA
"7" NA 6 0.700729927007299 NA NA NA NA NA NA NA NA
"8" NA 7 0.788321167883211 NA NA NA NA NA NA NA NA
"9" NA 8 0.821167883211679 NA NA NA NA NA NA NA NA
"10" NA 5 0.693430656934306 NA NA NA NA NA NA NA NA
"11" NA 3 0.850364963503649 NA NA NA NA NA NA NA NA
"12" NA 2 0.660583941605839 NA NA NA NA NA NA NA NA
"13" NA 12 0.664233576642336 NA NA NA NA NA NA NA NA
"14" NA 13 0.762773722627737 NA NA NA NA NA NA NA NA
"15" NA 14 0.799270072992701 NA NA NA NA NA NA NA NA
"16" NA 15 0.802919708029197 NA NA NA NA NA NA NA NA
"17" NA 16 0.894160583941606 NA NA NA NA NA NA NA NA
"18" NA 17 0.897810218978102 NA NA NA NA NA NA NA NA
"19" NA 18 0.937956204379562 NA NA NA NA NA NA NA NA
"20" NA 14 0.824817518248175 NA NA NA NA NA NA NA NA
"21" NA 13 0.894160583941606 NA NA NA NA NA NA NA NA
"22" NA 12 0.708029197080292 NA NA NA NA NA NA NA NA
"23" NA 12 0.682481751824817 NA NA NA NA NA NA NA NA
"24" NA 1 0.14963503649635 NA NA NA NA NA NA NA NA
"25" NA 24 0.405109489051095 NA NA NA NA NA NA NA NA
"26" NA 25 0.503649635036496 NA NA NA NA NA NA NA NA
"27" NA 26 0.667883211678832 NA NA NA NA NA NA NA NA
"28" NA 25 0.412408759124087 NA NA NA NA NA NA NA NA
"29" NA 28 0.416058394160584 NA NA NA NA NA NA NA NA
"30" NA 29 0.554744525547445 NA NA NA NA NA NA NA NA
"31" NA 29 0.434306569343066 NA NA NA NA NA NA NA NA
"32" NA 31 0.445255474452555 NA NA NA NA NA NA NA NA
"33" NA 32 0.45985401459854 NA NA NA NA NA NA NA NA
"34" NA 33 0.562043795620438 NA NA NA NA NA NA NA NA
"35" NA 34 0.656934306569343 NA NA NA NA NA NA NA NA
"36" NA 33 0.543795620437956 NA NA NA NA NA NA NA NA
"37" NA 36 0.562043795620438 NA NA NA NA NA NA NA NA
"38" NA 37 0.58029197080292 NA NA NA NA NA NA NA NA
"39" NA 28 0.518248175182482 NA NA NA NA NA NA NA NA
"40" NA 39 0.627737226277372 NA NA NA NA NA NA NA NA
"41" NA 40 0.744525547445255 NA NA NA NA NA NA NA NA
"42" NA 41 0.828467153284671 NA NA NA NA NA NA NA NA
"43" NA 24 0.518248175182482 NA NA NA NA NA NA NA NA
"44" NA 43 0.635036496350365 NA NA NA NA NA NA NA NA
"45" NA 44 0.693430656934306 NA NA NA NA NA NA NA NA
"46" "Antechinus_bellus" 9 1 38.73 0 -12.91 14.72 26.638 0 0 0
"47" "Antechinus_flavipes" 9 1 44.33 0 -26.92 38.52 16.941 0 0 0
"48" "Antechinus_leo" 8 1 70.09 0 -13.08 13.72 27.925 0 0 0
"49" "Antechinus_stuartii" 7 1 29.01 0 -26.74 35.38 16.872 0 0 0
"50" "Antechinus_godmani" 6 1 75.74 0 -17.94 18.24 20.9 0 0 0
"51" "Antechinus_minimus" 10 1 52.56 0 -40.2 43.64 11.769 0 0 0
"52" "Antechinus_swainsonii" 10 1 58.69 0 -34.87 43.06 13.667 0 0 0
"53" "Murexia_longicaudata" 4 1 126.79 0 -5.67 9.75 20.144 0 0 0
"54" "Phascogale_calura" 11 1 43.03 0 -32.64 33.86 15.544 0 0 0
"55" "Phascogale_tapoatafa" 11 1 192.65 0 -24.57 38.39 20.188 0 0 0
"56" "Dasycercus_cristicauda" 13 1 99.54 0 -25.02 31.7 22.616 0 0 0
"57" "Dasyurus_albopunctatus" 18 1 603.48 0 -5.69 10.34 22.502 0 0 0
"58" "Dasyurus_geoffroii" 19 1 1106.62 0 -33.17 35 15.433 0 0 0
"59" "Dasyurus_spartacus" 19 1 885.67 0 -8.93 9.2 26.066 0 0 0
"60" "Dasyurus_viverrinus" 17 1 1101.49 0 -41.61 43.64 10.505 0 0 0
"61" "Dasyurus_maculatus" 16 1 3284.15 0 -28.9 43.64 15.895 0 0 0
"62" "Dasyurus_hallucatus" 15 1 470.92 0 -18 25.32 24.505 0 0 0
"63" "Neophascogale_lorentzi" 20 1 212 0 -4.95 6.16 19.483 0 0 0
"64" "Phascolosorex_dorsalis" 20 1 123.03 0 -5 8.95 17.406 0 0 0
"65" "Pseudantechinus_macdonnellensis" 21 1 36.88 0 -22.83 28.13 23.879 0 0 0
"66" "Pseudantechinus_woolleyae" 21 1 43.23 0 -25.1 29.93 22.583 0 0 0
"67" "Dasykaluta_rosamondae" 22 1 32.17 0 -22.58 25.21 23.761 0 0 0
"68" "Parantechinus_apicalis" 22 1 71.31 0 -34.22 35.13 14.57 0 0 0
"69" "Myoictis_melas" 23 1 221.77 0 -4.62 9.25 22.136 0 0 0
"70" "Pseudantechinus_ningbing" 23 1 20.74 0 -15.69 17.64 27.314 0 0 0
"71" "Ningaui_ridei" 27 1 9.42 0 -23.98 31.25 21.49 0 0 0
"72" "Ningaui_yvonnae" 27 1 9.3 0 -31.98 35.25 17.651 0 0 0
"73" "Ningaui_timealeyi" 26 1 6.37 0 -22.36 24.56 24.219 0 0 0
"74" "Sminthopsis_aitkeni" 30 1 22.5 0 -35.82 36.07 14.45 0 0 0
"75" "Sminthopsis_griseoventer" 30 1 17.5 0 -32.04 35.13 15.95 0 0 0
"76" "Sminthopsis_archeri" 34 1 16 0 -10.81 13.12 26.416 0 0 0
"77" "Sminthopsis_dolichura" 35 1 14.39 0 -30.25 35.01 17.713 0 0 0
"78" "Sminthopsis_gilberti" 35 1 19.5 0 -32.47 34.01 15.74 0 0 0
"79" "Sminthopsis_leucopus" 35 1 23.36 0 -39.14 43.11 11.607 0 0 0
"80" "Sminthopsis_murina" 35 1 17 0 -27.47 38.49 17.016 0 0 0
"81" "Sminthopsis_hirtipes" 36 1 15 0 -27.12 31.42 20.086 0 0 0
"82" "Sminthopsis_ooldea" 38 1 12.19 0 -24.7 30.5 21.094 0 0 0
"83" "Sminthopsis_youngsoni" 38 1 11.14 0 -22.21 25.92 23.165 0 0 0
"84" "Sminthopsis_psammophila" 37 1 33.5 0 -30.62 32.58 18.242 0 0 0
"85" "Sminthopsis_longicaudata" 32 1 18 0 -25.88 29.87 20.925 0 0 0
"86" "Sminthopsis_granulipes" 31 1 25 0 -32.11 34.08 15.818 0 0 0
"87" "Sminthopsis_butleri" 42 1 25 0 -13.01 14.87 28.059 0 0 0
"88" "Sminthopsis_douglasi" 42 1 54.99 0 -20.1 21.39 24.914 0 0 0
"89" "Sminthopsis_virginiae" 41 1 35.24 0 -13.86 20.45 25.859 0 0 0
"90" "Sminthopsis_macroura" 40 1 23.56 0 -24.29 33.4 22.019 0 0 0
"91" "Sminthopsis_crassicaudata" 39 1 15.98 0 -28.79 38.85 19.534 0 0 0
"92" "Planigale_gilesi" 45 1 9.34 0 -29.48 34.64 19.891 0 0 0
"93" "Planigale_ingrami" 45 1 6.27 0 -18.58 26.04 24.615 0 0 0
"94" "Planigale_novaeguineae" 45 1 14.9 0 -9.16 9.84 23.934 0 0 0
"95" "Planigale_tenuirostris" 44 1 6.27 0 -28.53 33.95 19.959 0 0 0
"96" "Planigale_maculata" 43 1 12 0 -21.9 33.11 23.483 0 0 0
