# Supplementary material for: An interspecific assessment of Bergmann’s rule in 22 mammalian families
Source: BMC Evol Biol. 2016 Oct 19;16:222. doi: 10.1186/s12862-016-0778-x (PMC5069937; doi:10.1186/s12862-016-0778-x)
Supplement: Additional file 1: — All phylogenies used in analyses. R script for data extraction and analyses. Detailed results/raw output from SLOUCH. SLOUCH input data. Likelihood plots for all half-life estimations. (ZIP 2442 kb) [file 12862_2016_778_MOESM1_ESM.zip › Additional file 1/Results Bergman's rule - body mass/Echimyidae_results.txt]

#####Pylogentic signal:

==================================================

BEST ESTIMATES & MODEL FIT

==================================================
MODEL PARAMETERS
                                   Estimate
Rate of adaptation                0.4150582
Phylogenetic half-life            1.6700000
Phylogenetic correction factor    0.1815650
Stationary variance               0.5900000

--------------------------------------------------
PRIMARY OPTIMA

             Estimate Std.error
Theta_global 5.497786 0.1991283

--------------------------------------------------
MODEL FIT

              Value
Support   -31.69860
AIC        69.39719
AICc       69.93052
SIC        75.07265
r squared   0.00000
SST        48.95428
SSE        48.95428

==================================================

#####BM~Mid_latitude:

==================================================

BEST ESTIMATES & MODEL FIT

==================================================
MODEL PARAMETERS
                                   Estimate
Rate of adaptation                0.5681534
Phylogenetic half-life            1.2200000
Phylogenetic correction factor    0.2371263
Stationary variance               0.4600000

                   abs(lat)
Predictor theta    11.91012
Predictor variance 71.10475

--------------------------------------------------
PRIMARY OPTIMA

Evolutionary regression

          Estimate Std. Error
Intercept  5.58277    0.22319
abs(lat)  -0.00679    0.01077

Optimal regression

         Estimate Std. Error
K         5.58277    0.22319
abs(lat) -0.02864    0.04541

Decomposition of K assuming Ya = Xa to get the optimal regression intercept Bo

[1] 5.84298

(Use this as the intercept when plotting the regression line)

--------------------------------------------------
MODEL FIT

                Value
Support   -31.5339157
AIC        71.0678313
AICc       71.9769222
SIC        78.6351125
r squared   0.8055769
SST        49.3840679
SSE        48.9862413

==================================================

#####BM~max_latitude:

==================================================

BEST ESTIMATES & MODEL FIT

==================================================
MODEL PARAMETERS
                                   Estimate
Rate of adaptation               0.18835521
Phylogenetic half-life           3.68000000
Phylogenetic correction factor   0.08853292
Stationary variance              1.15000000

                   abs(lat_m)
Predictor theta      15.95153
Predictor variance   88.92734

--------------------------------------------------
PRIMARY OPTIMA

Evolutionary regression

           Estimate Std. Error
Intercept   5.38152    0.26838
abs(lat_m)  0.00669    0.00967

Optimal regression

           Estimate Std. Error
K           5.38152    0.26838
abs(lat_m)  0.07555    0.10927

Decomposition of K assuming Ya = Xa to get the optimal regression intercept Bo

[1] 4.283103

(Use this as the intercept when plotting the regression line)

--------------------------------------------------
MODEL FIT

                Value
Support   -31.5017938
AIC        71.0035876
AICc       71.9126785
SIC        78.5708688
r squared   0.9713139
SST        49.2138218
SSE        48.7358011

==================================================

#####BM~Temperature:

==================================================

BEST ESTIMATES & MODEL FIT

==================================================
MODEL PARAMETERS
                                   Estimate
Rate of adaptation                0.4747583
Phylogenetic half-life            1.4600000
Phylogenetic correction factor    0.2038799
Stationary variance               0.5200000

                       temp
Predictor theta    22.73888
Predictor variance 12.09357

--------------------------------------------------
PRIMARY OPTIMA

Evolutionary regression

          Estimate Std. Error
Intercept  4.99389    0.63727
temp       0.02219    0.02663

Optimal regression

     Estimate Std. Error
K     4.99389    0.63727
temp  0.10882    0.13060

Decomposition of K assuming Ya = Xa to get the optimal regression intercept Bo

[1] 3.023891

(Use this as the intercept when plotting the regression line)

--------------------------------------------------
MODEL FIT

               Value
Support   -31.359099
AIC        70.718197
AICc       71.627288
SIC        78.285479
r squared   1.395391
SST        49.756301
SSE        49.062006

==================================================
