# Supplementary material for: An interspecific assessment of Bergmann’s rule in 22 mammalian families
Source: BMC Evol Biol. 2016 Oct 19;16:222. doi: 10.1186/s12862-016-0778-x (PMC5069937; doi:10.1186/s12862-016-0778-x)
Supplement: Additional file 1: — All phylogenies used in analyses. R script for data extraction and analyses. Detailed results/raw output from SLOUCH. SLOUCH input data. Likelihood plots for all half-life estimations. (ZIP 2442 kb) [file 12862_2016_778_MOESM1_ESM.zip › Additional file 1/Results Bergman's rule - body mass/Echimyidae_sloutch_rdat.txt]

"species" "ancestor" "time" "BM" "me.BM" "lat" "lat_m" "temp" "me.lat" "me.lat_m" "me.temp"
"1" NA 0 0 NA NA NA NA NA NA NA NA
"2" NA 1 0.111676387979074 NA NA NA NA NA NA NA NA
"3" NA 2 0.608847440150963 NA NA NA NA NA NA NA NA
"4" NA 3 0.608847440150963 NA NA NA NA NA NA NA NA
"5" NA 2 0.350859413664862 NA NA NA NA NA NA NA NA
"6" NA 5 0.809978785359042 NA NA NA NA NA NA NA NA
"7" NA 1 0.0875886873674108 NA NA NA NA NA NA NA NA
"8" NA 7 0.183021670462605 NA NA NA NA NA NA NA NA
"9" NA 8 0.236514866725197 NA NA NA NA NA NA NA NA
"10" NA 9 0.380747886673784 NA NA NA NA NA NA NA NA
"11" NA 10 0.439950069784695 NA NA NA NA NA NA NA NA
"12" NA 11 0.68596846543553 NA NA NA NA NA NA NA NA
"13" NA 10 0.477678852154296 NA NA NA NA NA NA NA NA
"14" NA 13 0.477678852154296 NA NA NA NA NA NA NA NA
"15" NA 13 0.477678852154296 NA NA NA NA NA NA NA NA
"16" NA 15 0.477678852154296 NA NA NA NA NA NA NA NA
"17" NA 15 0.729466216446806 NA NA NA NA NA NA NA NA
"18" NA 17 0.842591022355599 NA NA NA NA NA NA NA NA
"19" NA 18 0.917325988884099 NA NA NA NA NA NA NA NA
"20" NA 9 0.484662426833115 NA NA NA NA NA NA NA NA
"21" NA 20 0.484662426833115 NA NA NA NA NA NA NA NA
"22" NA 21 0.80398380794189 NA NA NA NA NA NA NA NA
"23" NA 21 0.484662426833115 NA NA NA NA NA NA NA NA
"24" NA 8 0.237183726494041 NA NA NA NA NA NA NA NA
"25" NA 24 0.784156090564841 NA NA NA NA NA NA NA NA
"26" NA 24 0.481310941260856 NA NA NA NA NA NA NA NA
"27" NA 26 0.87047210760249 NA NA NA NA NA NA NA NA
"28" NA 7 0.491523171992288 NA NA NA NA NA NA NA NA
"29" NA 28 0.612899387179406 NA NA NA NA NA NA NA NA
"30" NA 29 0.728047393940644 NA NA NA NA NA NA NA NA
"31" NA 29 0.674052402007479 NA NA NA NA NA NA NA NA
"32" NA 31 0.696146133608559 NA NA NA NA NA NA NA NA
"33" "Euryzygomatomys_spinosus" 3 1 187.49 0 -22.94 30.83 19.915 0 0 0
"34" "Carterodon_sulcidens" 3 1 113.8 0 -16.83 21.02 21.078 0 0 0
"35" "Clyomys_laticeps" 4 1 201 0 -17.41 24.55 22.29 0 0 0
"36" "Clyomys_bishopi" 4 1 30 0 -22.26 24.43 19.02 0 0 0
"37" "Trinomys_albispinus" 6 1 284.99 0 -12.35 13.84 23.631 0 0 0
"38" "Trinomys_setosus" 6 1 284.99 0 -19.53 21.35 20.259 0 0 0
"39" "Trinomys_dimidiatus" 5 1 167.6 0 -22.53 23.88 18.836 0 0 0
"40" "Makalata_didelphoides" 12 1 398.66 0 -2.52 14.81 25.029 0 0 0
"41" "Makalata_macrura" 12 1 439 0 -9.51 14.04 22.528 0 0 0
"42" "Makalata_rhipidura" 11 1 315 0 -3.89 4.75 26.562 0 0 0
"43" "Makalata_grandis" 11 1 584 0 -2.42 3.45 25.905 0 0 0
"44" "Echimys_chrysurus" 14 1 609.99 0 0.23 6.89 25.294 0 0 0
"45" "Echimys_saturnus" 14 1 626.89 0 -1.3 3.25 25.272 0 0 0
"46" "Echimys_semivillosus" 14 1 282.36 0 8.71 11.54 25.46 0 0 0
"47" "Diplomys_caniceps" 16 1 394.49 0 4.79 7.12 16.688 0 0 0
"48" "Diplomys_labilis" 16 1 282.17 0 3.97 9.63 24.507 0 0 0
"49" "Diplomys_rufodorsalis" 16 1 144.8 0 9.17 10.82 23.856 0 0 0
"50" "Phyllomys_lamarum" 19 1 215.19 0 -15.64 19.83 23.557 0 0 0
"51" "Phyllomys_brasiliensis" 19 1 312.49 0 -20.08 22.21 20.211 0 0 0
"52" "Phyllomys_blainvillii" 18 1 243.3 0 -11.32 14.06 23.432 0 0 0
"53" "Phyllomys_dasythrix" 17 1 260 0 -28.74 33.63 17.546 0 0 0
"54" "Dactylomys_boliviensis" 22 1 728.8 0 -13.31 17.37 21.279 0 0 0
"55" "Dactylomys_peruanus" 22 1 382 0 -12.79 14.05 17.209 0 0 0
"56" "Dactylomys_dactylinus" 22 1 649.98 0 -6.7 17.47 25.016 0 0 0
"57" "Olallamys_albicauda" 23 1 273.5 0 7.5 9.88 20.986 0 0 0
"58" "Olallamys_edax" 23 1 206.4 0 8.31 8.94 23.286 0 0 0
"59" "Kannabateomys_amblyonyx" 20 1 599.99 0 -25.02 29.35 19.424 0 0 0
"60" "Callistomys_pictus" 8 1 518.99 0 -12.55 13.77 23.911 0 0 0
"61" "Isothrix_bistriata" 25 1 444.99 0 -5.43 14.86 25.374 0 0 0
"62" "Isothrix_pagurus" 25 1 210 0 -2.49 4.97 26.006 0 0 0
"63" "Lonchothrix_emiliae" 26 1 138.2 0 -3.94 6.37 25.444 0 0 0
"64" "Mesomys_hispidus" 27 1 175 0 -4.94 15.36 25.214 0 0 0
"65" "Mesomys_stimulax" 27 1 108 0 -1.29 6.96 24.89 0 0 0
"66" "Proechimys_guyannensis" 30 1 314.03 0 0.39 8.63 25.125 0 0 0
"67" "Proechimys_quadruplicatus" 30 1 284.99 0 0.02 4.09 25.444 0 0 0
"68" "Proechimys_brevicauda" 29 1 284.99 0 -9.71 19.78 24.228 0 0 0
"69" "Proechimys_canicollis" 29 1 312.57 0 10.1 11.55 24.942 0 0 0
"70" "Proechimys_decumanus" 29 1 284.99 0 -1.8 4.98 23.833 0 0 0
"71" "Proechimys_goeldii" 29 1 284.99 0 -7.07 12.62 25.455 0 0 0
"72" "Proechimys_guairae" 29 1 349.28 0 8.95 11.52 24.846 0 0 0
"73" "Proechimys_mincae" 29 1 284.99 0 11.12 11.23 23.6 0 0 0
"74" "Proechimys_oconnelli" 29 1 284.99 0 3.94 4.49 25.433 0 0 0
"75" "Proechimys_poliopus" 29 1 284.99 0 9.8 11.48 24.846 0 0 0
"76" "Proechimys_semispinosus" 29 1 353.32 0 9.46 15.99 24.649 0 0 0
"77" "Proechimys_steerei" 29 1 284.99 0 -7.94 13.51 25.318 0 0 0
"78" "Proechimys_simonsi" 32 1 284.99 0 -8.85 17.65 24.347 0 0 0
"79" "Proechimys_longicaudatus" 32 1 205 0 -14.14 21.02 24.36 0 0 0
"80" "Proechimys_cuvieri" 31 1 339.85 0 -1.22 8.77 25.656 0 0 0
"81" "Hoplomys_gymnurus" 28 1 281.42 0 6.39 16.02 23.929 0 0 0
