# Supplementary material for: An interspecific assessment of Bergmann’s rule in 22 mammalian families
Source: BMC Evol Biol. 2016 Oct 19;16:222. doi: 10.1186/s12862-016-0778-x (PMC5069937; doi:10.1186/s12862-016-0778-x)
Supplement: Additional file 1: — All phylogenies used in analyses. R script for data extraction and analyses. Detailed results/raw output from SLOUCH. SLOUCH input data. Likelihood plots for all half-life estimations. (ZIP 2442 kb) [file 12862_2016_778_MOESM1_ESM.zip › Additional file 1/Results Bergman's rule - body mass/Emballonuridae_results.txt]

#####Pylogentic signal:

==================================================

BEST ESTIMATES & MODEL FIT

==================================================
MODEL PARAMETERS
                                   Estimate
Rate of adaptation              0.015971133
Phylogenetic half-life         43.400000000
Phylogenetic correction factor  0.007943223
Stationary variance            12.100000000

--------------------------------------------------
PRIMARY OPTIMA

             Estimate Std.error
Theta_global 2.528487 0.2582928

--------------------------------------------------
MODEL FIT

              Value
Support   -24.24296
AIC        54.48591
AICc       55.28591
SIC        59.06499
r squared   0.00000
SST        33.97715
SSE        33.97715

==================================================

#####BM~Mid_latitude:

==================================================

BEST ESTIMATES & MODEL FIT

==================================================
MODEL PARAMETERS
                                   Estimate
Rate of adaptation              0.015825278
Phylogenetic half-life         43.800000000
Phylogenetic correction factor  0.007871064
Stationary variance            12.100000000

                    abs(lat)
Predictor theta     7.441354
Predictor variance 75.864655

--------------------------------------------------
PRIMARY OPTIMA

Evolutionary regression

          Estimate Std. Error
Intercept  2.56301    0.27323
abs(lat)  -0.00462    0.01233

Optimal regression

         Estimate Std. Error
K         2.56301    0.27323
abs(lat) -0.58708    1.56587

Decomposition of K assuming Ya = Xa to get the optimal regression intercept Bo

[1] 6.89729

(Use this as the intercept when plotting the regression line)

--------------------------------------------------
MODEL FIT

                Value
Support   -24.1722328
AIC        56.3444656
AICc       57.7237760
SIC        62.4499077
r squared   0.4106021
SST        34.2343461
SSE        34.0937791

==================================================

#####BM~max_latitude:

==================================================

BEST ESTIMATES & MODEL FIT

==================================================
MODEL PARAMETERS
                                   Estimate
Rate of adaptation              0.015541417
Phylogenetic half-life         44.600000000
Phylogenetic correction factor  0.007730608
Stationary variance            12.100000000

                   abs(lat_m)
Predictor theta      20.79854
Predictor variance  138.64175

--------------------------------------------------
PRIMARY OPTIMA

Evolutionary regression

           Estimate Std. Error
Intercept   2.37422    0.31807
abs(lat_m)  0.00745    0.00907

Optimal regression

           Estimate Std. Error
K           2.37422    0.31807
abs(lat_m)  0.96366    1.17351

Decomposition of K assuming Ya = Xa to get the optimal regression intercept Bo

[1] -17.51357

(Use this as the intercept when plotting the regression line)

--------------------------------------------------
MODEL FIT

               Value
Support   -23.905869
AIC        55.811737
AICc       57.191048
SIC        61.917179
r squared   1.946076
SST        34.650623
SSE        33.976295

==================================================

#####BM~Temperature:

==================================================

BEST ESTIMATES & MODEL FIT

==================================================
MODEL PARAMETERS
                                   Estimate
Rate of adaptation              0.015825278
Phylogenetic half-life         43.800000000
Phylogenetic correction factor  0.007871064
Stationary variance            12.100000000

                        temp
Predictor theta    23.942517
Predictor variance  3.625771

--------------------------------------------------
PRIMARY OPTIMA

Evolutionary regression

          Estimate Std. Error
Intercept  1.74554    1.37626
temp       0.03271    0.05646

Optimal regression

     Estimate Std. Error
K     1.74554    1.37626
temp  4.15635    7.17368

Decomposition of K assuming Ya = Xa to get the optimal regression intercept Bo

[1] -96.98463

(Use this as the intercept when plotting the regression line)

--------------------------------------------------
MODEL FIT

                Value
Support   -24.0740457
AIC        56.1480914
AICc       57.5274017
SIC        62.2535335
r squared   0.9826375
SST        34.1622395
SSE        33.8265485

==================================================
