# Supplementary material for: An interspecific assessment of Bergmann’s rule in 22 mammalian families
Source: BMC Evol Biol. 2016 Oct 19;16:222. doi: 10.1186/s12862-016-0778-x (PMC5069937; doi:10.1186/s12862-016-0778-x)
Supplement: Additional file 1: — All phylogenies used in analyses. R script for data extraction and analyses. Detailed results/raw output from SLOUCH. SLOUCH input data. Likelihood plots for all half-life estimations. (ZIP 2442 kb) [file 12862_2016_778_MOESM1_ESM.zip › Additional file 1/Results Bergman's rule - body mass/Felidae_results.txt]

#####Pylogentic signal:

==================================================

BEST ESTIMATES & MODEL FIT

==================================================
MODEL PARAMETERS
                                   Estimate
Rate of adaptation             6.013770e-04
Phylogenetic half-life         1.152600e+03
Phylogenetic correction factor 3.006283e-04
Stationary variance            1.488100e+03

--------------------------------------------------
PRIMARY OPTIMA

             Estimate Std.error
Theta_global 9.443367 0.5979615

--------------------------------------------------
MODEL FIT

              Value
Support   -42.43198
AIC        90.86395
AICc       91.82395
SIC        94.96584
r squared   0.00000
SST        29.00165
SSE        29.00165

==================================================

#####BM~Mid_latitude:

==================================================

BEST ESTIMATES & MODEL FIT

==================================================
MODEL PARAMETERS
                                   Estimate
Rate of adaptation             5.972318e-04
Phylogenetic half-life         1.160600e+03
Phylogenetic correction factor 2.985564e-04
Stationary variance            1.440100e+03

                    abs(lat)
Predictor theta     10.36533
Predictor variance 329.97215

--------------------------------------------------
PRIMARY OPTIMA

Evolutionary regression

          Estimate Std. Error
Intercept  9.57934    0.60742
abs(lat)  -0.01294    0.01371

Optimal regression

          Estimate Std. Error
K          9.57934    0.60742
abs(lat) -43.32553   45.93631

Decomposition of K assuming Ya = Xa to get the optimal regression intercept Bo

[1] 458.5286

(Use this as the intercept when plotting the regression line)

--------------------------------------------------
MODEL FIT

              Value
Support   -42.02071
AIC        92.04142
AICc       93.70809
SIC        97.51060
r squared   2.97699
SST        29.88121
SSE        28.99165

==================================================

#####BM~max_latitude:

==================================================

BEST ESTIMATES & MODEL FIT

==================================================
MODEL PARAMETERS
                                   Estimate
Rate of adaptation             6.297903e-04
Phylogenetic half-life         1.100600e+03
Phylogenetic correction factor 3.148290e-04
Stationary variance            1.320100e+03

                   abs(lat_m)
Predictor theta      37.60395
Predictor variance  360.94607

--------------------------------------------------
PRIMARY OPTIMA

Evolutionary regression

           Estimate Std. Error
Intercept   8.81375    0.76103
abs(lat_m)  0.01683    0.01296

Optimal regression

           Estimate Std. Error
K           8.81375    0.76103
abs(lat_m) 53.46189   41.15249

Decomposition of K assuming Ya = Xa to get the optimal regression intercept Bo

[1] -2000.932

(Use this as the intercept when plotting the regression line)

--------------------------------------------------
MODEL FIT

               Value
Support   -41.661802
AIC        91.323604
AICc       92.990270
SIC        96.792787
r squared   5.508278
SST        30.639424
SSE        28.951720

==================================================

#####BM~Temperature:

==================================================

BEST ESTIMATES & MODEL FIT

==================================================
MODEL PARAMETERS
                                   Estimate
Rate of adaptation             5.871143e-04
Phylogenetic half-life         1.180600e+03
Phylogenetic correction factor 2.934997e-04
Stationary variance            1.520100e+03

                        temp
Predictor theta     20.52266
Predictor variance 162.16468

--------------------------------------------------
PRIMARY OPTIMA

Evolutionary regression

          Estimate Std. Error
Intercept  9.33761    0.72298
temp       0.00516    0.01984

Optimal regression

     Estimate Std. Error
K     9.33761    0.72298
temp 17.58218   67.58394

Decomposition of K assuming Ya = Xa to get the optimal regression intercept Bo

[1] -351.3896

(Use this as the intercept when plotting the regression line)

--------------------------------------------------
MODEL FIT

                Value
Support   -42.4002030
AIC        92.8004061
AICc       94.4670728
SIC        98.2695894
r squared   0.2329052
SST        29.0589102
SSE        28.9912305

==================================================
