# Supplementary material for: An interspecific assessment of Bergmann’s rule in 22 mammalian families
Source: BMC Evol Biol. 2016 Oct 19;16:222. doi: 10.1186/s12862-016-0778-x (PMC5069937; doi:10.1186/s12862-016-0778-x)
Supplement: Additional file 1: — All phylogenies used in analyses. R script for data extraction and analyses. Detailed results/raw output from SLOUCH. SLOUCH input data. Likelihood plots for all half-life estimations. (ZIP 2442 kb) [file 12862_2016_778_MOESM1_ESM.zip › Additional file 1/Results Bergman's rule - body mass/Felidae_sloutch_rdat.txt]

"species" "ancestor" "time" "BM" "me.BM" "lat" "lat_m" "temp" "me.lat" "me.lat_m" "me.temp"
"1" NA 0 0 NA NA NA NA NA NA NA NA
"2" NA 1 0.0918918918918919 NA NA NA NA NA NA NA NA
"3" NA 2 0.102702702702703 NA NA NA NA NA NA NA NA
"4" NA 3 0.345945945945946 NA NA NA NA NA NA NA NA
"5" NA 4 0.351351351351351 NA NA NA NA NA NA NA NA
"6" NA 5 0.356756756756757 NA NA NA NA NA NA NA NA
"7" NA 6 0.367567567567568 NA NA NA NA NA NA NA NA
"8" NA 7 0.524324324324324 NA NA NA NA NA NA NA NA
"9" NA 8 0.52972972972973 NA NA NA NA NA NA NA NA
"10" NA 9 0.643243243243243 NA NA NA NA NA NA NA NA
"11" NA 10 0.654054054054054 NA NA NA NA NA NA NA NA
"12" NA 11 0.659459459459459 NA NA NA NA NA NA NA NA
"13" NA 12 0.664864864864865 NA NA NA NA NA NA NA NA
"14" NA 7 0.486486486486487 NA NA NA NA NA NA NA NA
"15" NA 14 0.686486486486487 NA NA NA NA NA NA NA NA
"16" NA 15 0.794594594594595 NA NA NA NA NA NA NA NA
"17" NA 6 0.551351351351351 NA NA NA NA NA NA NA NA
"18" NA 17 0.6 NA NA NA NA NA NA NA NA
"19" NA 5 0.627027027027027 NA NA NA NA NA NA NA NA
"20" NA 4 0.454054054054054 NA NA NA NA NA NA NA NA
"21" NA 20 0.464864864864865 NA NA NA NA NA NA NA NA
"22" NA 21 0.627027027027027 NA NA NA NA NA NA NA NA
"23" NA 22 0.686486486486487 NA NA NA NA NA NA NA NA
"24" NA 23 0.708108108108108 NA NA NA NA NA NA NA NA
"25" NA 22 0.832432432432432 NA NA NA NA NA NA NA NA
"26" NA 3 0.291891891891892 NA NA NA NA NA NA NA NA
"27" NA 26 0.47027027027027 NA NA NA NA NA NA NA NA
"28" NA 27 0.481081081081081 NA NA NA NA NA NA NA NA
"29" "Panthera_leo" 13 1 158623.93 0 -3.41 28.5 23.438 0 0 0
"30" "Panthera_pardus" 13 1 52399.99 0 6.76 48.36 20.763 0 0 0
"31" "Panthera_onca" 12 1 83943.09 0 -1.76 27.8 24.203 0 0 0
"32" "Panthera_tigris" 11 1 161914.66 0 21.02 47.99 21.151 0 0 0
"33" "Uncia_uncia" 10 1 32500 0 40.19 53.26 -4.681 0 0 0
"34" "Neofelis_nebulosa" 9 1 14945.05 0 11.57 28.84 21.829 0 0 0
"35" "Pardofelis_marmorata" 8 1 2826.68 0 11.32 28.58 22.689 0 0 0
"36" "Lynx_canadensis" 16 1 9682.82 0 53.82 70.56 -3.176 0 0 0
"37" "Lynx_lynx" 16 1 19300 0 48.95 70.88 -1.724 0 0 0
"38" "Lynx_pardinus" 15 1 11050 0 39.94 43.05 13.369 0 0 0
"39" "Lynx_rufus" 14 1 6374.47 0 37.75 58.81 10.831 0 0 0
"40" "Catopuma_badia" 18 1 3429.52 0 2.84 6.54 22.789 0 0 0
"41" "Catopuma_temminckii" 18 1 7726.46 0 11.88 29.71 19.724 0 0 0
"42" "Profelis_aurata" 17 1 11277.17 0 2.48 15.47 24.244 0 0 0
"43" "Leopardus_pardalis" 19 1 11880 0 -0.41 32.66 22.869 0 0 0
"44" "Leopardus_wiedii" 19 1 3270.81 0 -3.38 33.38 23.703 0 0 0
"45" "Felis_margarita" 24 1 2823.36 0 30.41 47.88 22.387 0 0 0
"46" "Felis_nigripes" 24 1 1362.77 0 -24.65 33.39 18.665 0 0 0
"47" "Felis_silvestris" 23 1 4573.08 0 8.59 52.02 19.278 0 0 0
"48" "Felis_bieti" 25 1 5486.95 0 37.08 41.17 -0.492 0 0 0
"49" "Felis_chaus" 25 1 7157.99 0 26.78 47.65 20.107 0 0 0
"50" "Caracal_caracal" 21 1 11964.38 0 5.5 45.85 22.157 0 0 0
"51" "Leptailurus_serval" 20 1 11999.96 0 1.48 37.05 23.557 0 0 0
"52" "Prionailurus_bengalensis" 28 1 2780.97 0 20.75 50.35 16.91 0 0 0
"53" "Prionailurus_viverrinus" 28 1 8826.46 0 10.29 29.23 23.396 0 0 0
"54" "Prionailurus_rubiginosus" 27 1 1418.75 0 14.64 23.36 26.116 0 0 0
"55" "Prionailurus_planiceps" 26 1 3533.76 0 1.06 8.07 25.03 0 0 0
"56" "Puma_concolor" 2 1 53954.05 0 3.28 59.66 18.193 0 0 0
"57" "Acinonyx_jubatus" 1 1 50577.92 0 4.24 37.72 23.083 0 0 0
