# Supplementary material for: An interspecific assessment of Bergmann’s rule in 22 mammalian families
Source: BMC Evol Biol. 2016 Oct 19;16:222. doi: 10.1186/s12862-016-0778-x (PMC5069937; doi:10.1186/s12862-016-0778-x)
Supplement: Additional file 1: — All phylogenies used in analyses. R script for data extraction and analyses. Detailed results/raw output from SLOUCH. SLOUCH input data. Likelihood plots for all half-life estimations. (ZIP 2442 kb) [file 12862_2016_778_MOESM1_ESM.zip › Additional file 1/Results Bergman's rule - body mass/Geomyidae_results.txt]

#####Pylogentic signal:

==================================================

BEST ESTIMATES & MODEL FIT

==================================================
MODEL PARAMETERS
                                   Estimate
Rate of adaptation                1.7773005
Phylogenetic half-life            0.3900000
Phylogenetic correction factor    0.5324899
Stationary variance               0.4600000

--------------------------------------------------
PRIMARY OPTIMA

             Estimate Std.error
Theta_global 5.429521 0.2015007

--------------------------------------------------
MODEL FIT

              Value
Support   -28.58479
AIC        63.16959
AICc       64.02673
SIC        67.56680
r squared   0.00000
SST        31.97023
SSE        31.97023

==================================================

#####BM~Mid_latitude:

==================================================

BEST ESTIMATES & MODEL FIT

==================================================
MODEL PARAMETERS
                                   Estimate
Rate of adaptation                69.314718
Phylogenetic half-life             0.010000
Phylogenetic correction factor     0.985573
Stationary variance                0.230000

                   abs(lat)
Predictor theta    30.79261
Predictor variance 88.60502

--------------------------------------------------
PRIMARY OPTIMA

Evolutionary regression

          Estimate Std. Error
Intercept  6.41600    0.22031
abs(lat)  -0.03471    0.00796

Optimal regression

         Estimate Std. Error
K         6.41600    0.22031
abs(lat) -0.03522    0.00808

Decomposition of K assuming Ya = Xa to get the optimal regression intercept Bo

[1] 6.431645

(Use this as the intercept when plotting the regression line)

--------------------------------------------------
MODEL FIT

              Value
Support   -22.40263
AIC        52.80527
AICc       54.28675
SIC        58.66821
r squared  36.61786
SST        51.93254
SSE        32.91595

==================================================

#####BM~max_latitude:

==================================================

BEST ESTIMATES & MODEL FIT

==================================================
MODEL PARAMETERS
                                   Estimate
Rate of adaptation                69.314718
Phylogenetic half-life             0.010000
Phylogenetic correction factor     0.985573
Stationary variance                0.230000

                   abs(lat_m)
Predictor theta      34.32069
Predictor variance  145.71613

--------------------------------------------------
PRIMARY OPTIMA

Evolutionary regression

           Estimate Std. Error
Intercept   6.37292    0.20800
abs(lat_m) -0.02989    0.00673

Optimal regression

           Estimate Std. Error
K           6.37292    0.20800
abs(lat_m) -0.03032    0.00683

Decomposition of K assuming Ya = Xa to get the optimal regression intercept Bo

[1] 6.387935

(Use this as the intercept when plotting the regression line)

--------------------------------------------------
MODEL FIT

              Value
Support   -22.03518
AIC        52.07037
AICc       53.55185
SIC        57.93331
r squared  38.03148
SST        51.89351
SSE        32.15764

==================================================

#####BM~Temperature:

==================================================

BEST ESTIMATES & MODEL FIT

==================================================
MODEL PARAMETERS
                                   Estimate
Rate of adaptation                69.314718
Phylogenetic half-life             0.010000
Phylogenetic correction factor     0.985573
Stationary variance                0.290000

                       temp
Predictor theta    14.17328
Predictor variance 37.06126

--------------------------------------------------
PRIMARY OPTIMA

Evolutionary regression

          Estimate Std. Error
Intercept  4.59551    0.31364
temp       0.05417    0.01733

Optimal regression

     Estimate Std. Error
K     4.59551    0.31364
temp  0.05497    0.01758

Decomposition of K assuming Ya = Xa to get the optimal regression intercept Bo

[1] 4.584271

(Use this as the intercept when plotting the regression line)

--------------------------------------------------
MODEL FIT

              Value
Support   -25.36359
AIC        58.72718
AICc       60.20867
SIC        64.59013
r squared  23.71536
SST        41.21499
SSE        31.44071

==================================================
