# Supplementary material for: An interspecific assessment of Bergmann’s rule in 22 mammalian families
Source: BMC Evol Biol. 2016 Oct 19;16:222. doi: 10.1186/s12862-016-0778-x (PMC5069937; doi:10.1186/s12862-016-0778-x)
Supplement: Additional file 1: — All phylogenies used in analyses. R script for data extraction and analyses. Detailed results/raw output from SLOUCH. SLOUCH input data. Likelihood plots for all half-life estimations. (ZIP 2442 kb) [file 12862_2016_778_MOESM1_ESM.zip › Additional file 1/Results Bergman's rule - body mass/Geomyidae_sloutch_rdat.txt]

"species" "ancestor" "time" "BM" "me.BM" "lat" "lat_m" "temp" "me.lat" "me.lat_m" "me.temp"
"1" NA 0 0 NA NA NA NA NA NA NA NA
"2" NA 1 0.315923773541957 NA NA NA NA NA NA NA NA
"3" NA 2 0.333729592230384 NA NA NA NA NA NA NA NA
"4" NA 3 0.548798851419346 NA NA NA NA NA NA NA NA
"5" NA 4 0.7475458595341 NA NA NA NA NA NA NA NA
"6" NA 5 0.775425389453317 NA NA NA NA NA NA NA NA
"7" NA 6 0.825850529334324 NA NA NA NA NA NA NA NA
"8" NA 6 0.822282888668134 NA NA NA NA NA NA NA NA
"9" NA 8 0.876392659111036 NA NA NA NA NA NA NA NA
"10" NA 3 0.402670994039112 NA NA NA NA NA NA NA NA
"11" NA 10 0.459849147380711 NA NA NA NA NA NA NA NA
"12" NA 11 0.7713362510643 NA NA NA NA NA NA NA NA
"13" NA 12 0.846140198073787 NA NA NA NA NA NA NA NA
"14" NA 13 0.880592050884907 NA NA NA NA NA NA NA NA
"15" NA 10 0.505215598348102 NA NA NA NA NA NA NA NA
"16" NA 15 0.800464292051264 NA NA NA NA NA NA NA NA
"17" NA 15 0.673195872637586 NA NA NA NA NA NA NA NA
"18" NA 17 0.815226835934027 NA NA NA NA NA NA NA NA
"19" NA 18 0.8436822072266 NA NA NA NA NA NA NA NA
"20" NA 19 0.90779362022013 NA NA NA NA NA NA NA NA
"21" NA 20 0.963968728968617 NA NA NA NA NA NA NA NA
"22" NA 17 0.735278488762372 NA NA NA NA NA NA NA NA
"23" NA 1 0.130361681412057 NA NA NA NA NA NA NA NA
"24" NA 23 0.466485990583832 NA NA NA NA NA NA NA NA
"25" NA 24 0.651269662953596 NA NA NA NA NA NA NA NA
"26" NA 25 0.703628763262545 NA NA NA NA NA NA NA NA
"27" NA 23 0.523500226269029 NA NA NA NA NA NA NA NA
"28" NA 27 0.58598447026459 NA NA NA NA NA NA NA NA
"29" "Zygogeomys_trichopus" 2 1 473.54 0 19.5 19.74 17.637 0 0 0
"30" "Geomys_breviceps" 5 1 136.47 0 32.75 36.81 18.135 0 0 0
"31" "Geomys_personatus" 7 1 397 0 27.82 29.47 21.553 0 0 0
"32" "Geomys_attwateri" 7 1 144.06 0 29.51 30.94 20.376 0 0 0
"33" "Geomys_bursarius" 8 1 203.75 0 40.52 49.73 10.845 0 0 0
"34" "Geomys_knoxjonesi" 9 1 172.49 0 32.45 33.91 17.622 0 0 0
"35" "Geomys_arenarius" 9 1 206 0 32.24 34.54 16.43 0 0 0
"36" "Geomys_pinetis" 4 1 201.15 0 30.12 33.46 19.679 0 0 0
"37" "Orthogeomys_cavator" 13 1 650 0 9.12 9.83 27.748 0 0 0
"38" "Orthogeomys_underwoodi" 14 1 250 0 9.12 9.87 21.968 0 0 0
"39" "Orthogeomys_heterodus" 14 1 615 0 9.97 10.26 21.822 0 0 0
"40" "Orthogeomys_hispidus" 12 1 499.99 0 18.82 23.45 23.491 0 0 0
"41" "Orthogeomys_cuniculus" 11 1 499.99 0 16.5 16.6 23.305 0 0 0
"42" "Orthogeomys_dariensis" 11 1 437.99 0 7.85 9.11 25.2 0 0 0
"43" "Orthogeomys_lanius" 11 1 499.99 0 19.23 19.3 10.4 0 0 0
"44" "Orthogeomys_grandis" 11 1 499.99 0 16.35 19.52 21.028 0 0 0
"45" "Pappogeomys_bulleri" 16 1 150 0 20.3 21.86 20.546 0 0 0
"46" "Pappogeomys_alcorni" 16 1 150 0 19.93 20.1 18.75 0 0 0
"47" "Cratogeomys_fumosus" 18 1 150 0 19.23 19.35 20.8 0 0 0
"48" "Cratogeomys_gymnurus" 19 1 599.99 0 19.85 20.71 19.203 0 0 0
"49" "Cratogeomys_tylorhinus" 20 1 403.42 0 20.17 21.5 17.874 0 0 0
"50" "Cratogeomys_zinseri" 21 1 150 0 21.2 21.31 18.05 0 0 0
"51" "Cratogeomys_neglectus" 21 1 302.48 0 21.05 21.11 19.245 0 0 0
"52" "Cratogeomys_castanops" 22 1 266.83 0 31.7 38.59 17.033 0 0 0
"53" "Cratogeomys_merriami" 22 1 419.99 0 19.31 19.9 14.951 0 0 0
"54" "Thomomys_townsendii" 26 1 263.35 0 41.45 45.45 6.859 0 0 0
"55" "Thomomys_bottae" 26 1 122.7 0 32.6 42.33 13.989 0 0 0
"56" "Thomomys_umbrinus" 25 1 125.56 0 25.48 32.86 16.504 0 0 0
"57" "Thomomys_bulbivorus" 24 1 359.9 0 44.87 45.64 10.1 0 0 0
"58" "Thomomys_monticola" 27 1 80.99 0 39.41 41.75 8.015 0 0 0
"59" "Thomomys_talpoides" 28 1 104.64 0 44.59 55.59 4.753 0 0 0
"60" "Thomomys_mazama" 28 1 93.07 0 44.06 48.14 7.938 0 0 0
