# Supplementary material for: An interspecific assessment of Bergmann’s rule in 22 mammalian families
Source: BMC Evol Biol. 2016 Oct 19;16:222. doi: 10.1186/s12862-016-0778-x (PMC5069937; doi:10.1186/s12862-016-0778-x)
Supplement: Additional file 1: — All phylogenies used in analyses. R script for data extraction and analyses. Detailed results/raw output from SLOUCH. SLOUCH input data. Likelihood plots for all half-life estimations. (ZIP 2442 kb) [file 12862_2016_778_MOESM1_ESM.zip › Additional file 1/Results Bergman's rule - body mass/Heteromyidae_results.txt]

#####Pylogentic signal:

==================================================

BEST ESTIMATES & MODEL FIT

==================================================
MODEL PARAMETERS
                                   Estimate
Rate of adaptation             7.109129e-04
Phylogenetic half-life         9.750100e+02
Phylogenetic correction factor 3.553722e-04
Stationary variance            3.901000e+02

--------------------------------------------------
PRIMARY OPTIMA

             Estimate Std.error
Theta_global 3.386664 0.3146538

--------------------------------------------------
MODEL FIT

                  Value
Support   -3.206534e+01
AIC        7.013069e+01
AICc       7.063069e+01
SIC        7.598442e+01
r squared  2.732381e-14
SST        5.200905e+01
SSE        5.200905e+01

==================================================

#####BM~Mid_latitude:

==================================================

BEST ESTIMATES & MODEL FIT

==================================================
MODEL PARAMETERS
                                   Estimate
Rate of adaptation             7.296209e-04
Phylogenetic half-life         9.500100e+02
Phylogenetic correction factor 3.647218e-04
Stationary variance            3.751000e+02

                   abs(lat)
Predictor theta    29.73340
Predictor variance 83.96622

--------------------------------------------------
PRIMARY OPTIMA

Evolutionary regression

          Estimate Std. Error
Intercept  3.61429    0.46001
abs(lat)  -0.00764    0.01133

Optimal regression

          Estimate Std. Error
K          3.61429    0.46001
abs(lat) -20.95960   31.07289

Decomposition of K assuming Ya = Xa to get the optimal regression intercept Bo

[1] 626.5872

(Use this as the intercept when plotting the regression line)

--------------------------------------------------
MODEL FIT

               Value
Support   -31.842626
AIC        71.685251
AICc       72.536315
SIC        79.490226
r squared   0.867287
SST        52.461392
SSE        52.006401

==================================================

#####BM~max_latitude:

==================================================

BEST ESTIMATES & MODEL FIT

==================================================
MODEL PARAMETERS
                                   Estimate
Rate of adaptation             7.109129e-04
Phylogenetic half-life         9.750100e+02
Phylogenetic correction factor 3.553722e-04
Stationary variance            3.601000e+02

                   abs(lat_m)
Predictor theta      34.44692
Predictor variance  148.69772

--------------------------------------------------
PRIMARY OPTIMA

Evolutionary regression

           Estimate Std. Error
Intercept   3.86215    0.41960
abs(lat_m) -0.01375    0.00835

Optimal regression

            Estimate Std. Error
K            3.86215    0.41960
abs(lat_m) -38.68430   23.48243

Decomposition of K assuming Ya = Xa to get the optimal regression intercept Bo

[1] 1335.944

(Use this as the intercept when plotting the regression line)

--------------------------------------------------
MODEL FIT

               Value
Support   -30.769919
AIC        69.539837
AICc       70.390901
SIC        77.344812
r squared   4.951461
SST        54.808757
SSE        52.094923

==================================================

#####BM~Temperature:

==================================================

BEST ESTIMATES & MODEL FIT

==================================================
MODEL PARAMETERS
                                   Estimate
Rate of adaptation             7.493402e-04
Phylogenetic half-life         9.250100e+02
Phylogenetic correction factor 3.745765e-04
Stationary variance            3.451000e+02

                       temp
Predictor theta    15.03479
Predictor variance 35.53429

--------------------------------------------------
PRIMARY OPTIMA

Evolutionary regression

          Estimate Std. Error
Intercept  2.98707    0.40068
temp       0.02669    0.01713

Optimal regression

     Estimate Std. Error
K     2.98707    0.40068
temp 71.26198   45.72474

Decomposition of K assuming Ya = Xa to get the optimal regression intercept Bo

[1] -1068.021

(Use this as the intercept when plotting the regression line)

--------------------------------------------------
MODEL FIT

               Value
Support   -30.900166
AIC        69.800332
AICc       70.651396
SIC        77.605307
r squared   4.463432
SST        54.418219
SSE        51.989298

==================================================
