# Supplementary material for: An interspecific assessment of Bergmann’s rule in 22 mammalian families
Source: BMC Evol Biol. 2016 Oct 19;16:222. doi: 10.1186/s12862-016-0778-x (PMC5069937; doi:10.1186/s12862-016-0778-x)
Supplement: Additional file 1: — All phylogenies used in analyses. R script for data extraction and analyses. Detailed results/raw output from SLOUCH. SLOUCH input data. Likelihood plots for all half-life estimations. (ZIP 2442 kb) [file 12862_2016_778_MOESM1_ESM.zip › Additional file 1/Results Bergman's rule - body mass/Heteromyidae_sloutch_rdat.txt]

"species" "ancestor" "time" "BM" "me.BM" "lat" "lat_m" "temp" "me.lat" "me.lat_m" "me.temp"
"1" NA 0 0 NA NA NA NA NA NA NA NA
"2" NA 1 0.0704659416193768 NA NA NA NA NA NA NA NA
"3" NA 2 0.175177276725019 NA NA NA NA NA NA NA NA
"4" NA 3 0.409102037683387 NA NA NA NA NA NA NA NA
"5" NA 4 0.51250805578197 NA NA NA NA NA NA NA NA
"6" NA 4 0.465732311499965 NA NA NA NA NA NA NA NA
"7" NA 6 0.650607185463825 NA NA NA NA NA NA NA NA
"8" NA 7 0.693918390756396 NA NA NA NA NA NA NA NA
"9" NA 8 0.727836271095622 NA NA NA NA NA NA NA NA
"10" NA 9 0.759492354293575 NA NA NA NA NA NA NA NA
"11" NA 7 0.716542482779773 NA NA NA NA NA NA NA NA
"12" NA 11 0.821526794460323 NA NA NA NA NA NA NA NA
"13" NA 12 0.910226022923688 NA NA NA NA NA NA NA NA
"14" NA 3 0.393473836920323 NA NA NA NA NA NA NA NA
"15" NA 14 0.682179656730518 NA NA NA NA NA NA NA NA
"16" NA 14 0.444089835873465 NA NA NA NA NA NA NA NA
"17" NA 16 0.614837707166944 NA NA NA NA NA NA NA NA
"18" NA 17 0.826821926123437 NA NA NA NA NA NA NA NA
"19" NA 18 0.952967197671561 NA NA NA NA NA NA NA NA
"20" NA 17 0.848100503001323 NA NA NA NA NA NA NA NA
"21" NA 16 0.616723892382588 NA NA NA NA NA NA NA NA
"22" NA 2 0.491335645405573 NA NA NA NA NA NA NA NA
"23" NA 22 0.941163462532467 NA NA NA NA NA NA NA NA
"24" NA 22 0.63239146510735 NA NA NA NA NA NA NA NA
"25" NA 24 0.674843425074818 NA NA NA NA NA NA NA NA
"26" NA 25 0.720889524108357 NA NA NA NA NA NA NA NA
"27" NA 26 0.762642572977203 NA NA NA NA NA NA NA NA
"28" NA 26 0.790658030136436 NA NA NA NA NA NA NA NA
"29" NA 24 0.746097888668386 NA NA NA NA NA NA NA NA
"30" NA 29 0.824651785975954 NA NA NA NA NA NA NA NA
"31" NA 1 0.379077045917682 NA NA NA NA NA NA NA NA
"32" NA 31 0.596497576485289 NA NA NA NA NA NA NA NA
"33" NA 32 0.675951167786453 NA NA NA NA NA NA NA NA
"34" NA 33 0.708239719477757 NA NA NA NA NA NA NA NA
"35" NA 34 0.723742748337038 NA NA NA NA NA NA NA NA
"36" NA 35 0.766763199349467 NA NA NA NA NA NA NA NA
"37" NA 36 0.804953368519701 NA NA NA NA NA NA NA NA
"38" NA 37 0.905388767891885 NA NA NA NA NA NA NA NA
"39" NA 37 0.81962229265159 NA NA NA NA NA NA NA NA
"40" NA 39 0.842586861744277 NA NA NA NA NA NA NA NA
"41" NA 39 0.835264255919009 NA NA NA NA NA NA NA NA
"42" NA 41 0.923634186621376 NA NA NA NA NA NA NA NA
"43" NA 42 0.96858725359714 NA NA NA NA NA NA NA NA
"44" NA 35 0.779553949194203 NA NA NA NA NA NA NA NA
"45" NA 34 0.841485552068322 NA NA NA NA NA NA NA NA
"46" NA 45 0.925801387996858 NA NA NA NA NA NA NA NA
"47" NA 45 0.893190261643546 NA NA NA NA NA NA NA NA
"48" NA 33 0.868330542762994 NA NA NA NA NA NA NA NA
"49" NA 31 0.736632916179712 NA NA NA NA NA NA NA NA
"50" "Chaetodipus_hispidus" 5 1 37.24 0 33.2 46.76 14.922 0 0 0
"51" "Chaetodipus_formosus" 5 1 20.02 0 34.22 41.69 11.714 0 0 0
"52" "Chaetodipus_lineatus" 4 1 23 0 22.75 23.7 14.454 0 0 0
"53" "Chaetodipus_baileyi" 6 1 28.44 0 29.96 34.36 19.761 0 0 0
"54" "Chaetodipus_arenarius" 9 1 23 0 27.83 32.57 18.115 0 0 0
"55" "Chaetodipus_fallax" 10 1 19.19 0 31.14 34.73 14.493 0 0 0
"56" "Chaetodipus_californicus" 10 1 23.01 0 34.78 38.95 11.704 0 0 0
"57" "Chaetodipus_spinatus" 8 1 16.34 0 29.1 35.34 17.758 0 0 0
"58" "Chaetodipus_nelsoni" 11 1 15.53 0 26.77 32.46 17.355 0 0 0
"59" "Chaetodipus_pernix" 13 1 17 0 25.58 29.22 21.241 0 0 0
"60" "Chaetodipus_penicillatus" 13 1 15.57 0 32.09 37.45 17.196 0 0 0
"61" "Chaetodipus_intermedius" 12 1 14.94 0 32.22 37.45 16.066 0 0 0
"62" "Perognathus_parvus" 15 1 21.56 0 43.39 50.98 7.138 0 0 0
"63" "Perognathus_alticolus" 15 1 23.99 0 34.7 35.33 10.387 0 0 0
"64" "Perognathus_longimembris" 19 1 8.07 0 35.77 43.05 11.484 0 0 0
"65" "Perognathus_inornatus" 19 1 10.16 0 37.37 39.75 13.578 0 0 0
"66" "Perognathus_amplus" 18 1 11.97 0 33.01 36.75 17.726 0 0 0
"67" "Perognathus_flavus" 20 1 7.97 0 31.11 43.48 13.772 0 0 0
"68" "Perognathus_merriami" 20 1 6.94 0 29.3 36.03 18.998 0 0 0
"69" "Perognathus_flavescens" 21 1 9.21 0 38.97 47.87 10.717 0 0 0
"70" "Perognathus_fasciatus" 21 1 11.29 0 44.7 52.39 5.143 0 0 0
"71" "Liomys_adspersus" 23 1 50.99 0 8.25 9.31 24.834 0 0 0
"72" "Liomys_salvini" 23 1 41.99 0 12.97 16.45 22.204 0 0 0
"73" "Heteromys_nelsoni" 25 1 67.55 0 15.31 15.59 21.744 0 0 0
"74" "Heteromys_oresterus" 25 1 74.8 0 9.6 9.8 19.334 0 0 0
"75" "Heteromys_gaumeri" 27 1 63.59 0 19.24 21.6 25.312 0 0 0
"76" "Heteromys_desmarestianus" 27 1 74 0 12.8 18.88 23.165 0 0 0
"77" "Heteromys_anomalus" 28 1 69.06 0 9.9 12.46 24.384 0 0 0
"78" "Heteromys_australis" 28 1 267.49 0 7.91 9.45 25.117 0 0 0
"79" "Liomys_irroratus" 29 1 48.95 0 21.89 27.98 18.661 0 0 0
"80" "Liomys_pictus" 30 1 43.28 0 23.37 31.26 20.764 0 0 0
"81" "Liomys_spectabilis" 30 1 65 0 19.46 19.93 20.502 0 0 0
"82" "Dipodomys_deserti" 32 1 107.63 0 34.87 41.19 15.608 0 0 0
"83" "Dipodomys_venustus" 38 1 81.52 0 36.48 37.86 12.343 0 0 0
"84" "Dipodomys_agilis" 38 1 60.21 0 34.64 36.33 12.209 0 0 0
"85" "Dipodomys_microps" 40 1 56.26 0 38.81 43.92 8.812 0 0 0
"86" "Dipodomys_ingens" 40 1 113.61 0 35.87 36.92 13.281 0 0 0
"87" "Dipodomys_stephensi" 42 1 68.49 0 33.55 34.09 11.41 0 0 0
"88" "Dipodomys_panamintinus" 43 1 73.67 0 37 39.93 9.829 0 0 0
"89" "Dipodomys_heermanni" 43 1 63.08 0 36.65 38.86 12.775 0 0 0
"90" "Dipodomys_gravipes" 41 1 83.96 0 30.47 30.97 14.004 0 0 0
"91" "Dipodomys_californicus" 36 1 84.95 0 40.25 42.7 9.648 0 0 0
"92" "Dipodomys_compactus" 44 1 49.25 0 27.83 29.41 21.794 0 0 0
"93" "Dipodomys_ordii" 44 1 50.4 0 34.94 50.58 11.141 0 0 0
"94" "Dipodomys_merriami" 46 1 37.91 0 30.82 40.38 17.2 0 0 0
"95" "Dipodomys_nitratoides" 46 1 41.59 0 35.89 36.9 14.304 0 0 0
"96" "Dipodomys_elator" 47 1 105.82 0 33.89 34.36 17.591 0 0 0
"97" "Dipodomys_phillipsii" 47 1 41 0 21.42 25.06 15.619 0 0 0
"98" "Dipodomys_spectabilis" 48 1 124.61 0 29.4 36.96 15.327 0 0 0
"99" "Dipodomys_nelsoni" 48 1 87.93 0 26.43 29.29 17.785 0 0 0
"100" "Microdipodops_megacephalus" 49 1 12.3 0 40.82 44.5 7.185 0 0 0
"101" "Microdipodops_pallidus" 49 1 13.36 0 38.57 40.15 8.774 0 0 0
