# Supplementary material for: An interspecific assessment of Bergmann’s rule in 22 mammalian families
Source: BMC Evol Biol. 2016 Oct 19;16:222. doi: 10.1186/s12862-016-0778-x (PMC5069937; doi:10.1186/s12862-016-0778-x)
Supplement: Additional file 1: — All phylogenies used in analyses. R script for data extraction and analyses. Detailed results/raw output from SLOUCH. SLOUCH input data. Likelihood plots for all half-life estimations. (ZIP 2442 kb) [file 12862_2016_778_MOESM1_ESM.zip › Additional file 1/Results Bergman's rule - body mass/Leporidae_results.txt]

#####Pylogentic signal:

==================================================

BEST ESTIMATES & MODEL FIT

==================================================
MODEL PARAMETERS
                                   Estimate
Rate of adaptation                0.5096670
Phylogenetic half-life            1.3600000
Phylogenetic correction factor    0.2165386
Stationary variance               0.5500000

--------------------------------------------------
PRIMARY OPTIMA

             Estimate Std.error
Theta_global  7.25413 0.2134352

--------------------------------------------------
MODEL FIT

              Value
Support   -25.44320
AIC        56.88639
AICc       57.47176
SIC        62.30638
r squared   0.00000
SST        44.99939
SSE        44.99939

==================================================

#####BM~Mid_latitude:

==================================================

BEST ESTIMATES & MODEL FIT

==================================================
MODEL PARAMETERS
                                   Estimate
Rate of adaptation                0.4780325
Phylogenetic half-life            1.4500000
Phylogenetic correction factor    0.2050793
Stationary variance               0.5800000

                    abs(lat)
Predictor theta     26.24524
Predictor variance 673.44666

--------------------------------------------------
PRIMARY OPTIMA

Evolutionary regression

          Estimate Std. Error
Intercept  7.32767    0.24325
abs(lat)  -0.00278    0.00410

Optimal regression

         Estimate Std. Error
K         7.32767    0.24325
abs(lat) -0.01357    0.01998

Decomposition of K assuming Ya = Xa to get the optimal regression intercept Bo

[1] 7.610824

(Use this as the intercept when plotting the regression line)

--------------------------------------------------
MODEL FIT

               Value
Support   -25.210581
AIC        58.421162
AICc       59.421162
SIC        65.647812
r squared   1.033016
SST        44.678138
SSE        44.216605

==================================================

#####BM~max_latitude:

==================================================

BEST ESTIMATES & MODEL FIT

==================================================
MODEL PARAMETERS
                                   Estimate
Rate of adaptation                0.3829542
Phylogenetic half-life            1.8100000
Phylogenetic correction factor    0.1692065
Stationary variance               0.6600000

                   abs(lat_m)
Predictor theta      33.07064
Predictor variance  743.81454

--------------------------------------------------
PRIMARY OPTIMA

Evolutionary regression

           Estimate Std. Error
Intercept   7.41830    0.25643
abs(lat_m) -0.00497    0.00378

Optimal regression

           Estimate Std. Error
K           7.41830    0.25643
abs(lat_m) -0.02935    0.02235

Decomposition of K assuming Ya = Xa to get the optimal regression intercept Bo

[1] 8.224706

(Use this as the intercept when plotting the regression line)

--------------------------------------------------
MODEL FIT

               Value
Support   -24.592505
AIC        57.185009
AICc       58.185009
SIC        64.411659
r squared   3.712076
SST        46.469519
SSE        44.744535

==================================================

#####BM~Temperature:

==================================================

BEST ESTIMATES & MODEL FIT

==================================================
MODEL PARAMETERS
                                   Estimate
Rate of adaptation                0.5728489
Phylogenetic half-life            1.2100000
Phylogenetic correction factor    0.2387462
Stationary variance               0.5000000

                       temp
Predictor theta     15.4120
Predictor variance 172.7692

--------------------------------------------------
PRIMARY OPTIMA

Evolutionary regression

          Estimate Std. Error
Intercept  7.17079    0.24176
temp       0.00561    0.00809

Optimal regression

     Estimate Std. Error
K     7.17079    0.24176
temp  0.02351    0.03388

Decomposition of K assuming Ya = Xa to get the optimal regression intercept Bo

[1] 6.894929

(Use this as the intercept when plotting the regression line)

--------------------------------------------------
MODEL FIT

              Value
Support   -25.20548
AIC        58.41096
AICc       59.41096
SIC        65.63761
r squared   1.07166
SST        44.94290
SSE        44.46126

==================================================
