# Supplementary material for: An interspecific assessment of Bergmann’s rule in 22 mammalian families
Source: BMC Evol Biol. 2016 Oct 19;16:222. doi: 10.1186/s12862-016-0778-x (PMC5069937; doi:10.1186/s12862-016-0778-x)
Supplement: Additional file 1: — All phylogenies used in analyses. R script for data extraction and analyses. Detailed results/raw output from SLOUCH. SLOUCH input data. Likelihood plots for all half-life estimations. (ZIP 2442 kb) [file 12862_2016_778_MOESM1_ESM.zip › Additional file 1/Results Bergman's rule - body mass/Leporidae_sloutch_rdat.txt]

"species" "ancestor" "time" "BM" "me.BM" "lat" "lat_m" "temp" "me.lat" "me.lat_m" "me.temp"
"1" NA 0 0 NA NA NA NA NA NA NA NA
"2" NA 1 0.058641975308642 NA NA NA NA NA NA NA NA
"3" NA 2 0.0987654320987654 NA NA NA NA NA NA NA NA
"4" NA 3 0.126543209876543 NA NA NA NA NA NA NA NA
"5" NA 4 0.197530864197531 NA NA NA NA NA NA NA NA
"6" NA 5 0.324074074074074 NA NA NA NA NA NA NA NA
"7" NA 5 0.37962962962963 NA NA NA NA NA NA NA NA
"8" NA 7 0.506172839506173 NA NA NA NA NA NA NA NA
"9" NA 8 0.691358024691358 NA NA NA NA NA NA NA NA
"10" NA 9 0.697530864197531 NA NA NA NA NA NA NA NA
"11" NA 10 0.808641975308642 NA NA NA NA NA NA NA NA
"12" NA 10 0.811728395061728 NA NA NA NA NA NA NA NA
"13" NA 8 0.635802469135802 NA NA NA NA NA NA NA NA
"14" NA 4 0.154320987654321 NA NA NA NA NA NA NA NA
"15" NA 14 0.83641975308642 NA NA NA NA NA NA NA NA
"16" NA 14 0.219135802469136 NA NA NA NA NA NA NA NA
"17" NA 16 0.481481481481481 NA NA NA NA NA NA NA NA
"18" NA 17 0.503086419753086 NA NA NA NA NA NA NA NA
"19" NA 18 0.509259259259259 NA NA NA NA NA NA NA NA
"20" NA 19 0.598765432098765 NA NA NA NA NA NA NA NA
"21" NA 20 0.635802469135802 NA NA NA NA NA NA NA NA
"22" NA 21 0.641975308641975 NA NA NA NA NA NA NA NA
"23" NA 22 0.725308641975309 NA NA NA NA NA NA NA NA
"24" NA 23 0.907407407407407 NA NA NA NA NA NA NA NA
"25" NA 24 0.91358024691358 NA NA NA NA NA NA NA NA
"26" NA 25 0.932098765432099 NA NA NA NA NA NA NA NA
"27" NA 22 0.645061728395062 NA NA NA NA NA NA NA NA
"28" NA 27 0.734567901234568 NA NA NA NA NA NA NA NA
"29" NA 28 0.87037037037037 NA NA NA NA NA NA NA NA
"30" NA 29 0.919753086419753 NA NA NA NA NA NA NA NA
"31" NA 30 0.925925925925926 NA NA NA NA NA NA NA NA
"32" NA 28 0.737654320987654 NA NA NA NA NA NA NA NA
"33" NA 32 0.743827160493827 NA NA NA NA NA NA NA NA
"34" NA 27 0.817901234567901 NA NA NA NA NA NA NA NA
"35" NA 34 0.854938271604938 NA NA NA NA NA NA NA NA
"36" NA 21 0.79320987654321 NA NA NA NA NA NA NA NA
"37" NA 20 0.842592592592592 NA NA NA NA NA NA NA NA
"38" NA 37 0.907407407407407 NA NA NA NA NA NA NA NA
"39" NA 17 0.774691358024691 NA NA NA NA NA NA NA NA
"40" NA 39 0.861111111111111 NA NA NA NA NA NA NA NA
"41" NA 1 0.641975308641975 NA NA NA NA NA NA NA NA
"42" NA 41 0.651234567901235 NA NA NA NA NA NA NA NA
"43" "Brachylagus_idahoensis" 6 1 431.19 0 42.62 47.84 6.898 0 0 0
"44" "Nesolagus_netscheri" 6 1 1511.67 0 -0.84 5 23.881 0 0 0
"45" "Sylvilagus_aquaticus" 11 1 2133.34 0 33.14 37.97 17.815 0 0 0
"46" "Sylvilagus_brasiliensis" 11 1 986.74 0 -3.3 29.38 22.999 0 0 0
"47" "Sylvilagus_insonus" 11 1 2999.98 0 17.38 17.77 19.234 0 0 0
"48" "Sylvilagus_palustris" 11 1 1355.23 0 31.07 37.2 19.31 0 0 0
"49" "Sylvilagus_cunicularius" 12 1 2489.54 0 19.81 23.99 19.458 0 0 0
"50" "Sylvilagus_floridanus" 12 1 1207.19 0 28.17 52.18 15.267 0 0 0
"51" "Sylvilagus_transitionalis" 9 1 813.51 0 42.87 44.77 7.666 0 0 0
"52" "Sylvilagus_audubonii" 13 1 880.88 0 33.57 48.42 13.06 0 0 0
"53" "Sylvilagus_nuttallii" 13 1 801.54 0 42.18 50.68 6.148 0 0 0
"54" "Sylvilagus_bachmani" 7 1 714.53 0 34.52 46.18 12.92 0 0 0
"55" "Caprolagus_hispidus" 15 1 2496.99 0 27.66 29.25 23.621 0 0 0
"56" "Poelagus_marjorita" 15 1 2509.7 0 -1.44 14.02 24.037 0 0 0
"57" "Lepus_alleni" 25 1 3930 0 27.64 33.36 19.933 0 0 0
"58" "Lepus_callotis" 26 1 2608.16 0 24.64 32.43 16.799 0 0 0
"59" "Lepus_flavigularis" 26 1 2999.98 0 16.3 16.78 24.427 0 0 0
"60" "Lepus_californicus" 24 1 2422.48 0 33.7 47.97 13.42 0 0 0
"61" "Lepus_americanus" 23 1 1568.42 0 52.03 68.59 -1.264 0 0 0
"62" "Lepus_arcticus" 30 1 4412.73 0 65.57 83.62 -13.152 0 0 0
"63" "Lepus_othus" 31 1 4837.35 0 61.24 67.7 -4.281 0 0 0
"64" "Lepus_timidus" 31 1 3105.42 0 59.12 77.73 -5.16 0 0 0
"65" "Lepus_townsendii" 29 1 3371.64 0 45.35 54.66 5.303 0 0 0
"66" "Lepus_brachyurus" 33 1 2519.45 0 36.26 41.54 10.561 0 0 0
"67" "Lepus_mandshuricus" 33 1 1834.05 0 45.6 51.33 0.19 0 0 0
"68" "Lepus_sinensis" 32 1 1607.41 0 26.21 32.22 16.68 0 0 0
"69" "Lepus_castroviejoi" 35 1 2822.41 0 42.95 43.26 8.408 0 0 0
"70" "Lepus_europaeus" 35 1 3816.43 0 49.96 65.01 5.537 0 0 0
"71" "Lepus_granatensis" 34 1 2323.94 0 39.9 43.79 13.124 0 0 0
"72" "Lepus_comus" 36 1 2015.56 0 25.47 29.32 12.727 0 0 0
"73" "Lepus_oiostolus" 36 1 2468.55 0 33.86 40.99 -3.558 0 0 0
"74" "Lepus_capensis" 38 1 2047.11 0 1.25 37.34 23.502 0 0 0
"75" "Lepus_tolai" 38 1 1589 0 44.67 49.05 8.939 0 0 0
"76" "Lepus_starcki" 37 1 2760.67 0 8.01 9.85 11.881 0 0 0
"77" "Lepus_yarkandensis" 19 1 1460.41 0 39.25 41.76 9.895 0 0 0
"78" "Lepus_saxatilis" 18 1 2593.63 0 -29.37 34.83 16.283 0 0 0
"79" "Lepus_hainanus" 39 1 1511.67 0 19.25 19.88 22.88 0 0 0
"80" "Lepus_nigricollis" 40 1 2294.25 0 20.77 35.62 21.145 0 0 0
"81" "Lepus_peguensis" 40 1 2267.5 0 17.88 27.21 21.976 0 0 0
"82" "Oryctolagus_cuniculus" 16 1 1590.57 0 44.2 57.74 10.387 0 0 0
"83" "Bunolagus_monticularis" 3 1 1750.01 0 -31.57 32.45 15.615 0 0 0
"84" "Romerolagus_diazi" 2 1 465.58 0 19.06 19.13 13.75 0 0 0
"85" "Pronolagus_crassicaudatus" 42 1 2415.27 0 -29.35 32.88 16.441 0 0 0
"86" "Pronolagus_rupestris" 42 1 2249.99 0 -16.77 34.83 17.616 0 0 0
"87" "Pronolagus_randensis" 41 1 2376.47 0 -20.32 27.58 18.458 0 0 0
