# Supplementary material for: An interspecific assessment of Bergmann’s rule in 22 mammalian families
Source: BMC Evol Biol. 2016 Oct 19;16:222. doi: 10.1186/s12862-016-0778-x (PMC5069937; doi:10.1186/s12862-016-0778-x)
Supplement: Additional file 1: — All phylogenies used in analyses. R script for data extraction and analyses. Detailed results/raw output from SLOUCH. SLOUCH input data. Likelihood plots for all half-life estimations. (ZIP 2442 kb) [file 12862_2016_778_MOESM1_ESM.zip › Additional file 1/Results Bergman's rule - body mass/Macropodidae_results.txt]

#####Pylogentic signal:

==================================================

BEST ESTIMATES & MODEL FIT

==================================================
MODEL PARAMETERS
                                   Estimate
Rate of adaptation                1.2602676
Phylogenetic half-life            0.5500000
Phylogenetic correction factor    0.4315319
Stationary variance               0.6000000

--------------------------------------------------
PRIMARY OPTIMA

             Estimate Std.error
Theta_global 8.818231 0.2348523

--------------------------------------------------
MODEL FIT

                  Value
Support   -4.603083e+01
AIC        9.806165e+01
AICc       9.863308e+01
SIC        1.035476e+02
r squared  3.035204e-14
SST        4.682009e+01
SSE        4.682009e+01

==================================================

#####BM~Mid_latitude:

==================================================

BEST ESTIMATES & MODEL FIT

==================================================
MODEL PARAMETERS
                                   Estimate
Rate of adaptation                0.5728489
Phylogenetic half-life            1.2100000
Phylogenetic correction factor    0.2387462
Stationary variance               0.9000000

                   abs(lat)
Predictor theta     16.2908
Predictor variance 252.5193

--------------------------------------------------
PRIMARY OPTIMA

Evolutionary regression

          Estimate Std. Error
Intercept  9.03763    0.35173
abs(lat)  -0.01635    0.00896

Optimal regression

         Estimate Std. Error
K         9.03763    0.35173
abs(lat) -0.06847    0.03752

Decomposition of K assuming Ya = Xa to get the optimal regression intercept Bo

[1] 9.886778

(Use this as the intercept when plotting the regression line)

--------------------------------------------------
MODEL FIT

               Value
Support   -44.804975
AIC        97.609951
AICc       98.585561
SIC       104.924516
r squared   6.824539
SST        48.800425
SSE        45.470021

==================================================

#####BM~max_latitude:

==================================================

BEST ESTIMATES & MODEL FIT

==================================================
MODEL PARAMETERS
                                   Estimate
Rate of adaptation                1.4145861
Phylogenetic half-life            0.4900000
Phylogenetic correction factor    0.4648796
Stationary variance               0.5800000

                   abs(lat_m)
Predictor theta       20.5731
Predictor variance   176.8439

--------------------------------------------------
PRIMARY OPTIMA

Evolutionary regression

           Estimate Std. Error
Intercept   8.75282     0.3096
abs(lat_m)  0.00343     0.0097

Optimal regression

           Estimate Std. Error
K           8.75282    0.30960
abs(lat_m)  0.00737    0.02086

Decomposition of K assuming Ya = Xa to get the optimal regression intercept Bo

[1] 8.671687

(Use this as the intercept when plotting the regression line)

--------------------------------------------------
MODEL FIT

                Value
Support   -45.9813170
AIC        99.9626339
AICc      100.9382437
SIC       107.2771995
r squared   0.2703437
SST        46.1782319
SSE        46.0533919

==================================================

#####BM~Temperature:

==================================================

BEST ESTIMATES & MODEL FIT

==================================================
MODEL PARAMETERS
                                   Estimate
Rate of adaptation                0.7145847
Phylogenetic half-life            0.9700000
Phylogenetic correction factor    0.2854525
Stationary variance               0.7400000

                        temp
Predictor theta     21.21369
Predictor variance 102.56175

--------------------------------------------------
PRIMARY OPTIMA

Evolutionary regression

          Estimate Std. Error
Intercept  8.18116    0.42909
temp       0.02790    0.01477

Optimal regression

     Estimate Std. Error
K     8.18116    0.42909
temp  0.09775    0.05173

Decomposition of K assuming Ya = Xa to get the optimal regression intercept Bo

[1] 6.699512

(Use this as the intercept when plotting the regression line)

--------------------------------------------------
MODEL FIT

               Value
Support   -44.516518
AIC        97.033035
AICc       98.008645
SIC       104.347601
r squared   7.090812
SST        50.358761
SSE        46.787916

==================================================
