# Supplementary material for: An interspecific assessment of Bergmann’s rule in 22 mammalian families
Source: BMC Evol Biol. 2016 Oct 19;16:222. doi: 10.1186/s12862-016-0778-x (PMC5069937; doi:10.1186/s12862-016-0778-x)
Supplement: Additional file 1: — All phylogenies used in analyses. R script for data extraction and analyses. Detailed results/raw output from SLOUCH. SLOUCH input data. Likelihood plots for all half-life estimations. (ZIP 2442 kb) [file 12862_2016_778_MOESM1_ESM.zip › Additional file 1/Results Bergman's rule - body mass/Macropodidae_sloutch_rdat.txt]

"species" "ancestor" "time" "BM" "me.BM" "lat" "lat_m" "temp" "me.lat" "me.lat_m" "me.temp"
"1" NA 0 0 NA NA NA NA NA NA NA NA
"2" NA 1 0.291666666666667 NA NA NA NA NA NA NA NA
"3" NA 2 0.401041666666667 NA NA NA NA NA NA NA NA
"4" NA 3 0.479166666666667 NA NA NA NA NA NA NA NA
"5" NA 4 0.484375 NA NA NA NA NA NA NA NA
"6" NA 5 0.489583333333333 NA NA NA NA NA NA NA NA
"7" NA 6 0.5 NA NA NA NA NA NA NA NA
"8" NA 7 0.760416666666667 NA NA NA NA NA NA NA NA
"9" NA 7 0.614583333333333 NA NA NA NA NA NA NA NA
"10" NA 9 0.760416666666667 NA NA NA NA NA NA NA NA
"11" NA 2 0.296875 NA NA NA NA NA NA NA NA
"12" NA 11 0.302083333333333 NA NA NA NA NA NA NA NA
"13" NA 12 0.307291666666667 NA NA NA NA NA NA NA NA
"14" NA 13 0.3125 NA NA NA NA NA NA NA NA
"15" NA 14 0.317708333333333 NA NA NA NA NA NA NA NA
"16" NA 15 0.328125 NA NA NA NA NA NA NA NA
"17" NA 16 0.333333333333333 NA NA NA NA NA NA NA NA
"18" NA 17 0.338541666666667 NA NA NA NA NA NA NA NA
"19" NA 17 0.796875 NA NA NA NA NA NA NA NA
"20" NA 17 0.348958333333333 NA NA NA NA NA NA NA NA
"21" NA 16 0.359375 NA NA NA NA NA NA NA NA
"22" NA 21 0.4375 NA NA NA NA NA NA NA NA
"23" NA 22 0.447916666666667 NA NA NA NA NA NA NA NA
"24" NA 23 0.708333333333333 NA NA NA NA NA NA NA NA
"25" NA 21 0.796875 NA NA NA NA NA NA NA NA
"26" NA 14 0.994791666666666 NA NA NA NA NA NA NA NA
"27" NA 11 0.317708333333333 NA NA NA NA NA NA NA NA
"28" NA 27 0.401041666666667 NA NA NA NA NA NA NA NA
"29" NA 28 0.40625 NA NA NA NA NA NA NA NA
"30" NA 29 0.416666666666667 NA NA NA NA NA NA NA NA
"31" NA 30 0.421875 NA NA NA NA NA NA NA NA
"32" NA 28 0.9375 NA NA NA NA NA NA NA NA
"33" NA 32 0.947916666666666 NA NA NA NA NA NA NA NA
"34" NA 27 0.6875 NA NA NA NA NA NA NA NA
"35" NA 34 0.84375 NA NA NA NA NA NA NA NA
"36" NA 1 0.447916666666667 NA NA NA NA NA NA NA NA
"37" NA 36 0.5625 NA NA NA NA NA NA NA NA
"38" NA 36 0.78125 NA NA NA NA NA NA NA NA
"39" "Dendrolagus_bennettianus" 3 1 10458.82 0 -16.49 17.2 21.613 0 0 0
"40" "Dendrolagus_dorianus" 8 1 8976.58 0 -6.62 10.7 19.463 0 0 0
"41" "Dendrolagus_scottae" 8 1 9958.58 0 -3.54 3.61 29.825 0 0 0
"42" "Dendrolagus_goodfellowi" 9 1 7948.78 0 -7.19 10.44 19.28 0 0 0
"43" "Dendrolagus_matschiei" 10 1 8293.4 0 -6.13 6.82 22.582 0 0 0
"44" "Dendrolagus_spadix" 10 1 8468.2 0 -7.26 8.17 24.328 0 0 0
"45" "Dendrolagus_ursinus" 6 1 13249.99 0 -1.13 1.51 21.89 0 0 0
"46" "Dendrolagus_inustus" 5 1 12625 0 -2.05 4.11 25.998 0 0 0
"47" "Dendrolagus_lumholtzi" 4 1 6649.97 0 -18.51 19.32 21.354 0 0 0
"48" "Lagorchestes_conspicillatus" 12 1 2821.01 0 -19.24 24.85 24.256 0 0 0
"49" "Macropus_agilis" 18 1 11815.75 0 -15.14 27.73 25.578 0 0 0
"50" "Macropus_eugenii" 18 1 5278.48 0 -32.25 36.07 15.409 0 0 0
"51" "Macropus_dorsalis" 19 1 11249.96 0 -25.38 32.69 19.21 0 0 0
"52" "Macropus_parma" 19 1 4156.62 0 -31.52 34.83 15.442 0 0 0
"53" "Macropus_irma" 17 1 8000 0 -31.5 35.13 15.599 0 0 0
"54" "Macropus_parryi" 20 1 12629.83 0 -24.07 31.96 19.636 0 0 0
"55" "Macropus_rufogriseus" 20 1 16850 0 -32.51 43.06 15.783 0 0 0
"56" "Macropus_antilopinus" 24 1 27250.1 0 -14.24 17.36 27.02 0 0 0
"57" "Macropus_rufus" 24 1 38968.39 0 -26.58 36.27 21.303 0 0 0
"58" "Macropus_robustus" 23 1 25978.92 0 -23.95 36.78 21.605 0 0 0
"59" "Macropus_bernardus" 22 1 17000 0 -13.19 14.66 26.21 0 0 0
"60" "Macropus_fuliginosus" 25 1 25564.7 0 -32.5 38.43 17.604 0 0 0
"61" "Macropus_giganteus" 25 1 33409.89 0 -28.22 42.28 18.875 0 0 0
"62" "Wallabia_bicolor" 15 1 14999.95 0 -24.91 39.13 18.149 0 0 0
"63" "Onychogalea_fraenata" 26 1 4952.05 0 -23.89 24.5 20.511 0 0 0
"64" "Onychogalea_unguifera" 26 1 6494.73 0 -15.35 19.58 26.427 0 0 0
"65" "Setonix_brachyurus" 13 1 3027.67 0 -33.56 35.13 14.861 0 0 0
"66" "Petrogale_assimilis" 31 1 4618.88 0 -20.53 22.44 23.125 0 0 0
"67" "Petrogale_godmani" 31 1 4750 0 -15.56 16.96 24.655 0 0 0
"68" "Petrogale_inornata" 30 1 4555.52 0 -21.98 24.01 20.621 0 0 0
"69" "Petrogale_penicillata" 30 1 6931.6 0 -31.76 37.45 15.413 0 0 0
"70" "Petrogale_lateralis" 29 1 4567.88 0 -26.28 34.38 22.561 0 0 0
"71" "Petrogale_persephone" 29 1 5585.63 0 -20.73 21.12 19.551 0 0 0
"72" "Petrogale_rothschildi" 29 1 4546.31 0 -22.87 25.46 24.114 0 0 0
"73" "Petrogale_xanthopus" 29 1 8499.99 0 -29.39 33.62 18.345 0 0 0
"74" "Petrogale_brachyotis" 32 1 4012.01 0 -14.4 17.69 27.049 0 0 0
"75" "Petrogale_burbidgei" 33 1 1258 0 -15.29 16.42 28.745 0 0 0
"76" "Petrogale_concinna" 33 1 1398.2 0 -14.21 17.3 27.52 0 0 0
"77" "Thylogale_billardierii" 34 1 5865.86 0 -41.61 43.64 10.505 0 0 0
"78" "Thylogale_stigmatica" 35 1 4511.47 0 -20.72 32.84 20.836 0 0 0
"79" "Thylogale_thetis" 35 1 5399.95 0 -29.76 34.82 16.16 0 0 0
"80" "Dorcopsis_hageni" 37 1 5499.99 0 -4.86 7.58 25.816 0 0 0
"81" "Dorcopsis_luctuosa" 37 1 4939.56 0 -5.62 10.37 24.115 0 0 0
"82" "Dorcopsis_muelleri" 37 1 5370.79 0 -2.9 5.08 23.01 0 0 0
"83" "Dorcopsulus_macleayi" 38 1 2780.54 0 -8.04 9.65 19.393 0 0 0
"84" "Dorcopsulus_vanheurni" 38 1 1890.36 0 -6.68 10.1 19.611 0 0 0
