# Supplementary material for: An interspecific assessment of Bergmann’s rule in 22 mammalian families
Source: BMC Evol Biol. 2016 Oct 19;16:222. doi: 10.1186/s12862-016-0778-x (PMC5069937; doi:10.1186/s12862-016-0778-x)
Supplement: Additional file 1: — All phylogenies used in analyses. R script for data extraction and analyses. Detailed results/raw output from SLOUCH. SLOUCH input data. Likelihood plots for all half-life estimations. (ZIP 2442 kb) [file 12862_2016_778_MOESM1_ESM.zip › Additional file 1/Results Bergman's rule - body mass/Molossidae_results.txt]

#####Pylogentic signal:

==================================================

BEST ESTIMATES & MODEL FIT

==================================================
MODEL PARAMETERS
                                   Estimate
Rate of adaptation                69.314718
Phylogenetic half-life             0.010000
Phylogenetic correction factor     0.985573
Stationary variance                0.500000

--------------------------------------------------
PRIMARY OPTIMA

             Estimate Std.error
Theta_global 3.074032 0.1104315

--------------------------------------------------
MODEL FIT

                  Value
Support   -4.368634e+01
AIC        9.337267e+01
AICc       9.402132e+01
SIC        9.851339e+01
r squared -5.271252e-14
SST        4.043875e+01
SSE        4.043875e+01

==================================================

#####BM~Mid_latitude:

==================================================

BEST ESTIMATES & MODEL FIT

==================================================
MODEL PARAMETERS
                                   Estimate
Rate of adaptation                69.314718
Phylogenetic half-life             0.010000
Phylogenetic correction factor     0.985573
Stationary variance                0.500000

                    abs(lat)
Predictor theta     10.55412
Predictor variance 159.99648

--------------------------------------------------
PRIMARY OPTIMA

Evolutionary regression

          Estimate Std. Error
Intercept  3.16247    0.15697
abs(lat)  -0.00916    0.01156

Optimal regression

         Estimate Std. Error
K         3.16247    0.15697
abs(lat) -0.00930    0.01172

Decomposition of K assuming Ya = Xa to get the optimal regression intercept Bo

[1] 3.163885

(Use this as the intercept when plotting the regression line)

--------------------------------------------------
MODEL FIT

               Value
Support   -43.372096
AIC        94.744191
AICc       95.855302
SIC       101.598479
r squared   1.554723
SST        40.430914
SSE        39.802325

==================================================

#####BM~max_latitude:

==================================================

BEST ESTIMATES & MODEL FIT

==================================================
MODEL PARAMETERS
                                   Estimate
Rate of adaptation                69.314718
Phylogenetic half-life             0.010000
Phylogenetic correction factor     0.985573
Stationary variance                0.500000

                   abs(lat_m)
Predictor theta      28.35631
Predictor variance  151.30481

--------------------------------------------------
PRIMARY OPTIMA

Evolutionary regression

           Estimate Std. Error
Intercept   3.29978    0.29534
abs(lat_m) -0.00841    0.01021

Optimal regression

           Estimate Std. Error
K           3.29978    0.29534
abs(lat_m) -0.00854    0.01036

Decomposition of K assuming Ya = Xa to get the optimal regression intercept Bo

[1] 3.303272

(Use this as the intercept when plotting the regression line)

--------------------------------------------------
MODEL FIT

               Value
Support   -43.346752
AIC        94.693503
AICc       95.804614
SIC       101.547791
r squared   1.679973
SST        40.432499
SSE        39.753244

==================================================

#####BM~Temperature:

==================================================

BEST ESTIMATES & MODEL FIT

==================================================
MODEL PARAMETERS
                                   Estimate
Rate of adaptation                69.314718
Phylogenetic half-life             0.010000
Phylogenetic correction factor     0.985573
Stationary variance                0.510000

                       temp
Predictor theta    22.17690
Predictor variance 12.27529

--------------------------------------------------
PRIMARY OPTIMA

Evolutionary regression

          Estimate Std. Error
Intercept  2.34304    0.88273
temp       0.03262    0.03907

Optimal regression

     Estimate Std. Error
K     2.34304    0.88273
temp  0.03309    0.03964

Decomposition of K assuming Ya = Xa to get the optimal regression intercept Bo

[1] 2.332452

(Use this as the intercept when plotting the regression line)

--------------------------------------------------
MODEL FIT

               Value
Support   -43.347512
AIC        94.695024
AICc       95.806135
SIC       101.549312
r squared   1.758109
SST        39.638509
SSE        38.941621

==================================================
