# Supplementary material for: An interspecific assessment of Bergmann’s rule in 22 mammalian families
Source: BMC Evol Biol. 2016 Oct 19;16:222. doi: 10.1186/s12862-016-0778-x (PMC5069937; doi:10.1186/s12862-016-0778-x)
Supplement: Additional file 1: — All phylogenies used in analyses. R script for data extraction and analyses. Detailed results/raw output from SLOUCH. SLOUCH input data. Likelihood plots for all half-life estimations. (ZIP 2442 kb) [file 12862_2016_778_MOESM1_ESM.zip › Additional file 1/Results Bergman's rule - body mass/Molossidae_sloutch_rdat.txt]

"species" "ancestor" "time" "BM" "me.BM" "lat" "lat_m" "temp" "me.lat" "me.lat_m" "me.temp"
"1" NA 0 0 NA NA NA NA NA NA NA NA
"2" NA 1 0.485776805251641 NA NA NA NA NA NA NA NA
"3" NA 2 0.75492341356674 NA NA NA NA NA NA NA NA
"4" NA 2 0.566739606126915 NA NA NA NA NA NA NA NA
"5" NA 1 0.175054704595186 NA NA NA NA NA NA NA NA
"6" NA 5 0.687089715536105 NA NA NA NA NA NA NA NA
"7" NA 1 0.00437636761487965 NA NA NA NA NA NA NA NA
"8" NA 7 0.542669584245077 NA NA NA NA NA NA NA NA
"9" NA 8 0.573304157549234 NA NA NA NA NA NA NA NA
"10" NA 9 0.669584245076586 NA NA NA NA NA NA NA NA
"11" NA 7 0.0087527352297593 NA NA NA NA NA NA NA NA
"12" NA 11 0.549234135667396 NA NA NA NA NA NA NA NA
"13" NA 11 0.0131291028446389 NA NA NA NA NA NA NA NA
"14" NA 13 0.0153172866520788 NA NA NA NA NA NA NA NA
"15" NA 14 0.0175054704595186 NA NA NA NA NA NA NA NA
"16" NA 15 0.0196936542669584 NA NA NA NA NA NA NA NA
"17" NA 16 0.735229759299781 NA NA NA NA NA NA NA NA
"18" NA 16 0.0218818380743983 NA NA NA NA NA NA NA NA
"19" NA 18 0.0262582056892779 NA NA NA NA NA NA NA NA
"20" NA 15 0.356673960612691 NA NA NA NA NA NA NA NA
"21" NA 20 0.778993435448578 NA NA NA NA NA NA NA NA
"22" NA 20 0.426695842450766 NA NA NA NA NA NA NA NA
"23" NA 22 0.461706783369803 NA NA NA NA NA NA NA NA
"24" NA 23 0.601750547045952 NA NA NA NA NA NA NA NA
"25" NA 24 0.74835886214442 NA NA NA NA NA NA NA NA
"26" NA 13 0.490153172866521 NA NA NA NA NA NA NA NA
"27" NA 26 0.531728665207877 NA NA NA NA NA NA NA NA
"28" NA 26 0.4945295404814 NA NA NA NA NA NA NA NA
"29" NA 28 0.671772428884026 NA NA NA NA NA NA NA NA
"30" NA 28 0.553610503282276 NA NA NA NA NA NA NA NA
"31" "Cheiromeles_torquatus" 3 1 169.43 0 1.32 11.42 25.007 0 0 0
"32" "Myopterus_whitleyi" 3 1 11.55 0 1.05 7.98 24.369 0 0 0
"33" "Molossops_mattogrossensis" 4 1 7.48 0 -3.12 15.56 24.797 0 0 0
"34" "Molossops_temminckii" 4 1 5.86 0 -15.27 35.81 21.938 0 0 0
"35" "Mormopterus_beccarii" 6 1 14.3 0 -12.96 28.15 23.84 0 0 0
"36" "Mormopterus_norfolkensis" 6 1 8 0 -31.02 35.48 16.08 0 0 0
"37" "Mormopterus_planiceps" 6 1 9.24 0 -30.64 38.85 18.294 0 0 0
"38" "Mormopterus_jugularis" 5 1 11.56 0 -20.8 25.6 20.193 0 0 0
"39" "Tadarida_brasiliensis" 8 1 12.61 0 1.23 44.2 16.987 0 0 0
"40" "Tadarida_australis" 9 1 36.4 0 -29.12 39.13 19.69 0 0 0
"41" "Tadarida_aegyptiaca" 9 1 17.63 0 1.12 37.09 22.33 0 0 0
"42" "Tadarida_fulminans" 10 1 33.89 0 -11.29 23.01 21.288 0 0 0
"43" "Tadarida_teniotis" 10 1 28.07 0 35.4 48.73 11.605 0 0 0
"44" "Nyctinomops_aurispinosus" 12 1 18.43 0 1.94 27.04 23.786 0 0 0
"45" "Nyctinomops_femorosaccus" 12 1 15.04 0 26.21 34.52 17.807 0 0 0
"46" "Nyctinomops_laticaudatus" 12 1 13.12 0 -3.34 30.11 23.566 0 0 0
"47" "Nyctinomops_macrotis" 12 1 16.38 0 2.18 39.35 22.269 0 0 0
"48" "Otomops_martiensseni" 14 1 34.92 0 -13.73 32.66 22.635 0 0 0
"49" "Promops_centralis" 17 1 29.8 0 -3.53 28.7 21.978 0 0 0
"50" "Promops_nasutus" 17 1 15.5 0 -11.18 33.21 22.426 0 0 0
"51" "Molossus_sinaloae" 18 1 21.09 0 12.5 23.6 23.125 0 0 0
"52" "Molossus_molossus" 19 1 13.7 0 -5.16 39.01 22.613 0 0 0
"53" "Molossus_pretiosus" 19 1 98 0 8.35 17.98 23.733 0 0 0
"54" "Eumops_hansae" 21 1 15.47 0 -1.64 15.75 24.867 0 0 0
"55" "Eumops_perotis" 21 1 50.97 0 3.99 37.7 21.818 0 0 0
"56" "Eumops_dabbenei" 22 1 67.27 0 -8.75 29.97 22.225 0 0 0
"57" "Eumops_bonariensis" 23 1 12.22 0 -7.11 35.84 23.287 0 0 0
"58" "Eumops_glaucinus" 24 1 36.2 0 0.14 26.61 23.245 0 0 0
"59" "Eumops_auripendulus" 25 1 28.49 0 -5.14 31.91 23.635 0 0 0
"60" "Eumops_underwoodi" 25 1 58.67 0 22.63 32.58 20.24 0 0 0
"61" "Chaerephon_jobensis" 27 1 20.71 0 -14.35 27.1 24.672 0 0 0
"62" "Chaerephon_major" 27 1 15.17 0 4.7 17.66 25.965 0 0 0
"63" "Chaerephon_nigeriae" 27 1 20.14 0 -5.95 24.74 23.335 0 0 0
"64" "Mops_brachypterus" 29 1 16 0 1.43 9.34 24.181 0 0 0
"65" "Mops_spurrelli" 29 1 8.08 0 5.57 8.54 25.181 0 0 0
"66" "Mops_thersites" 29 1 21.99 0 1.39 10.56 24.325 0 0 0
"67" "Mops_congicus" 30 1 42.84 0 5.23 9.01 25.081 0 0 0
"68" "Mops_condylurus" 30 1 26.59 0 -5.77 29.64 24.36 0 0 0
"69" "Mops_midas" 30 1 45.5 0 -3.44 25.6 25.353 0 0 0
"70" "Mops_mops" 30 1 31.12 0 0.38 5.24 24.653 0 0 0
"71" "Mops_niveiventer" 30 1 21.82 0 -15.7 25.08 22.131 0 0 0
