# Supplementary material for: An interspecific assessment of Bergmann’s rule in 22 mammalian families
Source: BMC Evol Biol. 2016 Oct 19;16:222. doi: 10.1186/s12862-016-0778-x (PMC5069937; doi:10.1186/s12862-016-0778-x)
Supplement: Additional file 1: — All phylogenies used in analyses. R script for data extraction and analyses. Detailed results/raw output from SLOUCH. SLOUCH input data. Likelihood plots for all half-life estimations. (ZIP 2442 kb) [file 12862_2016_778_MOESM1_ESM.zip › Additional file 1/Results Bergman's rule - body mass/Muridae_results.txt]

#####Pylogentic signal:

==================================================

BEST ESTIMATES & MODEL FIT

==================================================
MODEL PARAMETERS
                                   Estimate
Rate of adaptation                0.9241962
Phylogenetic half-life            0.7500000
Phylogenetic correction factor    0.3473791
Stationary variance               1.6000000

--------------------------------------------------
PRIMARY OPTIMA

             Estimate Std.error
Theta_global 4.030997 0.2468306

--------------------------------------------------
MODEL FIT

                  Value
Support   -3.904462e+02
AIC        7.868923e+02
AICc       7.869673e+02
SIC        7.982346e+02
r squared -1.755648e-14
SST        3.237747e+02
SSE        3.237747e+02

==================================================

#####BM~Mid_latitude:

==================================================

BEST ESTIMATES & MODEL FIT

==================================================
MODEL PARAMETERS
                                   Estimate
Rate of adaptation                0.8664340
Phylogenetic half-life            0.8000000
Phylogenetic correction factor    0.3311068
Stationary variance               1.7000000

                    abs(lat)
Predictor theta     14.10475
Predictor variance 371.43986

--------------------------------------------------
PRIMARY OPTIMA

Evolutionary regression

          Estimate Std. Error
Intercept  4.01976    0.26478
abs(lat)   0.00074    0.00456

Optimal regression

         Estimate Std. Error
K         4.01976    0.26478
abs(lat)  0.00225    0.01378

Decomposition of K assuming Ya = Xa to get the optimal regression intercept Bo

[1] 3.998544

(Use this as the intercept when plotting the regression line)

--------------------------------------------------
MODEL FIT

                  Value
Support   -3.904472e+02
AIC        7.888944e+02
AICc       7.890198e+02
SIC        8.040174e+02
r squared  8.337092e-03
SST        3.192916e+02
SSE        3.192650e+02

==================================================

#####BM~max_latitude:

==================================================

BEST ESTIMATES & MODEL FIT

==================================================
MODEL PARAMETERS
                                   Estimate
Rate of adaptation                0.8664340
Phylogenetic half-life            0.8000000
Phylogenetic correction factor    0.3311068
Stationary variance               1.7000000

                   abs(lat_m)
Predictor theta      20.73596
Predictor variance  474.24245

--------------------------------------------------
PRIMARY OPTIMA

Evolutionary regression

           Estimate Std. Error
Intercept   3.99880    0.26983
abs(lat_m)  0.00152    0.00401

Optimal regression

           Estimate Std. Error
K           3.99880    0.26983
abs(lat_m)  0.00459    0.01211

Decomposition of K assuming Ya = Xa to get the optimal regression intercept Bo

[1] 3.93515

(Use this as the intercept when plotting the regression line)

--------------------------------------------------
MODEL FIT

                  Value
Support   -390.38788650
AIC        788.77577300
AICc       788.90116485
SIC        803.89874707
r squared    0.04501682
SST        319.23073480
SSE        319.08702728

==================================================

#####BM~Temperature:

==================================================

BEST ESTIMATES & MODEL FIT

==================================================
MODEL PARAMETERS
                                   Estimate
Rate of adaptation                0.8664340
Phylogenetic half-life            0.8000000
Phylogenetic correction factor    0.3311068
Stationary variance               1.7000000

                       temp
Predictor theta    21.82975
Predictor variance 96.00977

--------------------------------------------------
PRIMARY OPTIMA

Evolutionary regression

          Estimate Std. Error
Intercept  3.91848    0.32243
temp       0.00520    0.00906

Optimal regression

     Estimate Std. Error
K     3.91848    0.32243
temp  0.01571    0.02737

Decomposition of K assuming Ya = Xa to get the optimal regression intercept Bo

[1] 3.68914

(Use this as the intercept when plotting the regression line)

--------------------------------------------------
MODEL FIT

                 Value
Support   -390.2937519
AIC        788.5875038
AICc       788.7128956
SIC        803.7104778
r squared    0.1032055
SST        319.1280144
SSE        318.7986567

==================================================
