# Supplementary material for: An interspecific assessment of Bergmann’s rule in 22 mammalian families
Source: BMC Evol Biol. 2016 Oct 19;16:222. doi: 10.1186/s12862-016-0778-x (PMC5069937; doi:10.1186/s12862-016-0778-x)
Supplement: Additional file 1: — All phylogenies used in analyses. R script for data extraction and analyses. Detailed results/raw output from SLOUCH. SLOUCH input data. Likelihood plots for all half-life estimations. (ZIP 2442 kb) [file 12862_2016_778_MOESM1_ESM.zip › Additional file 1/Results Bergman's rule - body mass/Muridae_sloutch_rdat.txt]

"species" "ancestor" "time" "BM" "me.BM" "lat" "lat_m" "temp" "me.lat" "me.lat_m" "me.temp"
"1" NA 0 0 NA NA NA NA NA NA NA NA
"2" NA 1 0.110263124633017 NA NA NA NA NA NA NA NA
"3" NA 2 0.41908464724282 NA NA NA NA NA NA NA NA
"4" NA 3 0.679212046916864 NA NA NA NA NA NA NA NA
"5" NA 3 0.41908464724282 NA NA NA NA NA NA NA NA
"6" NA 2 0.17365254059248 NA NA NA NA NA NA NA NA
"7" NA 6 0.204082370787591 NA NA NA NA NA NA NA NA
"8" NA 7 0.331494816908495 NA NA NA NA NA NA NA NA
"9" NA 8 0.473579490173391 NA NA NA NA NA NA NA NA
"10" NA 9 0.58088309855695 NA NA NA NA NA NA NA NA
"11" NA 10 0.626254459284833 NA NA NA NA NA NA NA NA
"12" NA 11 0.650789673099802 NA NA NA NA NA NA NA NA
"13" NA 12 0.832522674845738 NA NA NA NA NA NA NA NA
"14" NA 13 0.962259070073167 NA NA NA NA NA NA NA NA
"15" NA 10 0.754507069505642 NA NA NA NA NA NA NA NA
"16" NA 15 0.793769537011244 NA NA NA NA NA NA NA NA
"17" NA 16 0.855389617918341 NA NA NA NA NA NA NA NA
"18" NA 17 0.875927150853672 NA NA NA NA NA NA NA NA
"19" NA 17 0.999571599335314 NA NA NA NA NA NA NA NA
"20" NA 9 0.527846425608482 NA NA NA NA NA NA NA NA
"21" NA 20 0.559821294089476 NA NA NA NA NA NA NA NA
"22" NA 21 0.628064301258051 NA NA NA NA NA NA NA NA
"23" NA 22 0.657290644990926 NA NA NA NA NA NA NA NA
"24" NA 23 0.693608047653259 NA NA NA NA NA NA NA NA
"25" NA 24 0.725251097191845 NA NA NA NA NA NA NA NA
"26" NA 25 0.807396771945444 NA NA NA NA NA NA NA NA
"27" NA 26 0.833260440506383 NA NA NA NA NA NA NA NA
"28" NA 27 0.867844990508254 NA NA NA NA NA NA NA NA
"29" NA 25 0.771122647784039 NA NA NA NA NA NA NA NA
"30" NA 29 0.909860047667393 NA NA NA NA NA NA NA NA
"31" NA 24 0.70014513886966 NA NA NA NA NA NA NA NA
"32" NA 31 0.763284596034206 NA NA NA NA NA NA NA NA
"33" NA 32 0.763284596034206 NA NA NA NA NA NA NA NA
"34" NA 31 0.965173162335668 NA NA NA NA NA NA NA NA
"35" NA 23 0.704998407294496 NA NA NA NA NA NA NA NA
"36" NA 35 0.73525179409804 NA NA NA NA NA NA NA NA
"37" NA 36 0.768269218244006 NA NA NA NA NA NA NA NA
"38" NA 37 0.768269218244006 NA NA NA NA NA NA NA NA
"39" NA 37 0.883769938748061 NA NA NA NA NA NA NA NA
"40" NA 39 0.883769938748061 NA NA NA NA NA NA NA NA
"41" NA 39 0.90951578605582 NA NA NA NA NA NA NA NA
"42" NA 36 0.73525179409804 NA NA NA NA NA NA NA NA
"43" NA 35 0.76992505617603 NA NA NA NA NA NA NA NA
"44" NA 43 0.833455184786051 NA NA NA NA NA NA NA NA
"45" NA 44 0.833455184786051 NA NA NA NA NA NA NA NA
"46" NA 22 0.770236033297295 NA NA NA NA NA NA NA NA
"47" NA 46 0.782365544242156 NA NA NA NA NA NA NA NA
"48" NA 47 0.9646618383942 NA NA NA NA NA NA NA NA
"49" NA 47 0.812931893115757 NA NA NA NA NA NA NA NA
"50" NA 49 0.812931893115757 NA NA NA NA NA NA NA NA
"51" NA 46 0.770236033297295 NA NA NA NA NA NA NA NA
"52" NA 46 0.770236033297295 NA NA NA NA NA NA NA NA
"53" NA 21 0.628097555332676 NA NA NA NA NA NA NA NA
"54" NA 53 0.628097555332676 NA NA NA NA NA NA NA NA
"55" NA 53 0.670604782623711 NA NA NA NA NA NA NA NA
"56" NA 55 0.670604782623711 NA NA NA NA NA NA NA NA
"57" NA 20 0.552477459530129 NA NA NA NA NA NA NA NA
"58" NA 57 0.563964316921104 NA NA NA NA NA NA NA NA
"59" NA 58 0.582989208064882 NA NA NA NA NA NA NA NA
"60" NA 59 0.614396545152019 NA NA NA NA NA NA NA NA
"61" NA 60 0.746314357698368 NA NA NA NA NA NA NA NA
"62" NA 60 0.614396545152019 NA NA NA NA NA NA NA NA
"63" NA 59 0.608149872627863 NA NA NA NA NA NA NA NA
"64" NA 63 0.608149872627863 NA NA NA NA NA NA NA NA
"65" NA 8 0.331494816908495 NA NA NA NA NA NA NA NA
"66" NA 7 0.23299347750557 NA NA NA NA NA NA NA NA
"67" NA 66 0.281106024998099 NA NA NA NA NA NA NA NA
"68" NA 67 0.308732791188588 NA NA NA NA NA NA NA NA
"69" NA 68 0.549523627899629 NA NA NA NA NA NA NA NA
"70" NA 69 0.639519467382066 NA NA NA NA NA NA NA NA
"71" NA 70 0.823121013659206 NA NA NA NA NA NA NA NA
"72" NA 71 0.858393782507786 NA NA NA NA NA NA NA NA
"73" NA 72 0.889657525764301 NA NA NA NA NA NA NA NA
"74" NA 69 0.63029237304614 NA NA NA NA NA NA NA NA
"75" NA 74 0.666792166483673 NA NA NA NA NA NA NA NA
"76" NA 68 0.789940018065298 NA NA NA NA NA NA NA NA
"77" NA 67 0.321946048009392 NA NA NA NA NA NA NA NA
"78" NA 77 0.552519784046853 NA NA NA NA NA NA NA NA
"79" NA 78 0.679672607570026 NA NA NA NA NA NA NA NA
"80" NA 79 0.748196826353469 NA NA NA NA NA NA NA NA
"81" NA 80 0.846610620660533 NA NA NA NA NA NA NA NA
"82" NA 81 0.886493777663712 NA NA NA NA NA NA NA NA
"83" NA 80 0.928565508373227 NA NA NA NA NA NA NA NA
"84" NA 83 0.97665856247583 NA NA NA NA NA NA NA NA
"85" NA 78 0.601509068376276 NA NA NA NA NA NA NA NA
"86" NA 85 0.713412783370513 NA NA NA NA NA NA NA NA
"87" NA 86 0.744760941746777 NA NA NA NA NA NA NA NA
"88" NA 77 0.626822359110021 NA NA NA NA NA NA NA NA
"89" NA 88 0.657915724331137 NA NA NA NA NA NA NA NA
"90" NA 89 0.673018384700366 NA NA NA NA NA NA NA NA
"91" NA 90 0.754866410546861 NA NA NA NA NA NA NA NA
"92" NA 91 0.832953466314072 NA NA NA NA NA NA NA NA
"93" NA 92 0.832953466314072 NA NA NA NA NA NA NA NA
"94" NA 90 0.690320905131501 NA NA NA NA NA NA NA NA
"95" NA 94 0.775449281426022 NA NA NA NA NA NA NA NA
"96" NA 95 0.874561103257104 NA NA NA NA NA NA NA NA
"97" NA 96 0.918191125356867 NA NA NA NA NA NA NA NA
"98" NA 94 0.908544596853268 NA NA NA NA NA NA NA NA
"99" NA 98 0.927224970256091 NA NA NA NA NA NA NA NA
"100" NA 89 0.677721927526655 NA NA NA NA NA NA NA NA
"101" NA 100 0.740207175197461 NA NA NA NA NA NA NA NA
"102" NA 101 0.761444952868321 NA NA NA NA NA NA NA NA
"103" NA 102 0.858545540811983 NA NA NA NA NA NA NA NA
"104" NA 102 0.945150303172795 NA NA NA NA NA NA NA NA
"105" NA 88 0.638431798035984 NA NA NA NA NA NA NA NA
"106" NA 105 0.676616058229715 NA NA NA NA NA NA NA NA
"107" NA 106 0.734204287912066 NA NA NA NA NA NA NA NA
"108" NA 107 0.809796003678646 NA NA NA NA NA NA NA NA
"109" NA 107 0.826066305200488 NA NA NA NA NA NA NA NA
"110" NA 109 0.904501429594523 NA NA NA NA NA NA NA NA
"111" NA 66 0.301776045788852 NA NA NA NA NA NA NA NA
"112" NA 111 0.435128612916062 NA NA NA NA NA NA NA NA
"113" NA 112 0.489857392808089 NA NA NA NA NA NA NA NA
"114" NA 113 0.501845482616198 NA NA NA NA NA NA NA NA
"115" NA 114 0.501845482616198 NA NA NA NA NA NA NA NA
"116" NA 114 0.516926894160408 NA NA NA NA NA NA NA NA
"117" NA 116 0.531198566416917 NA NA NA NA NA NA NA NA
"118" NA 117 0.557726159101857 NA NA NA NA NA NA NA NA
"119" NA 118 0.620883673558453 NA NA NA NA NA NA NA NA
"120" NA 119 0.754085540389189 NA NA NA NA NA NA NA NA
"121" NA 119 0.708788623809647 NA NA NA NA NA NA NA NA
"122" NA 118 0.644730306867931 NA NA NA NA NA NA NA NA
"123" NA 122 0.673022466617546 NA NA NA NA NA NA NA NA
"124" NA 123 0.765790368665016 NA NA NA NA NA NA NA NA
"125" NA 124 0.994151427740078 NA NA NA NA NA NA NA NA
"126" NA 123 0.726535269942884 NA NA NA NA NA NA NA NA
"127" NA 126 0.797020170423456 NA NA NA NA NA NA NA NA
"128" NA 127 0.844542235183577 NA NA NA NA NA NA NA NA
"129" NA 126 0.784680707208511 NA NA NA NA NA NA NA NA
"130" NA 129 0.919199685770828 NA NA NA NA NA NA NA NA
"131" NA 117 0.589172903317816 NA NA NA NA NA NA NA NA
"132" NA 131 0.589172903317816 NA NA NA NA NA NA NA NA
"133" NA 131 0.749763079248689 NA NA NA NA NA NA NA NA
"134" NA 133 0.802970630452107 NA NA NA NA NA NA NA NA
"135" NA 134 0.91473426246238 NA NA NA NA NA NA NA NA
"136" NA 133 0.842706476334894 NA NA NA NA NA NA NA NA
"137" NA 136 0.978868017807226 NA NA NA NA NA NA NA NA
"138" NA 116 0.664573134357295 NA NA NA NA NA NA NA NA
"139" NA 138 0.664573134357295 NA NA NA NA NA NA NA NA
"140" NA 138 0.84188827884424 NA NA NA NA NA NA NA NA
"141" NA 112 0.78335503713281 NA NA NA NA NA NA NA NA
"142" NA 141 0.808735576109837 NA NA NA NA NA NA NA NA
"143" NA 142 0.850959003825516 NA NA NA NA NA NA NA NA
"144" NA 143 0.98280921852078 NA NA NA NA NA NA NA NA
"145" NA 144 0.995087757483876 NA NA NA NA NA NA NA NA
"146" NA 141 0.803040987138171 NA NA NA NA NA NA NA NA
"147" NA 146 0.824339268700144 NA NA NA NA NA NA NA NA
"148" NA 147 0.8465830627931 NA NA NA NA NA NA NA NA
"149" NA 6 0.226274565549198 NA NA NA NA NA NA NA NA
"150" NA 149 0.350725433499312 NA NA NA NA NA NA NA NA
"151" NA 150 0.638912146863351 NA NA NA NA NA NA NA NA
"152" NA 151 0.770175539327749 NA NA NA NA NA NA NA NA
"153" NA 151 0.697132597453723 NA NA NA NA NA NA NA NA
"154" NA 150 0.425790178083077 NA NA NA NA NA NA NA NA
"155" NA 154 0.647129610820732 NA NA NA NA NA NA NA NA
"156" NA 155 0.712249928895783 NA NA NA NA NA NA NA NA
"157" NA 156 0.763299947867743 NA NA NA NA NA NA NA NA
"158" NA 157 0.91578475284409 NA NA NA NA NA NA NA NA
"159" NA 158 0.942668066002036 NA NA NA NA NA NA NA NA
"160" NA 159 0.975401944286342 NA NA NA NA NA NA NA NA
"161" NA 157 0.777763113827822 NA NA NA NA NA NA NA NA
"162" NA 161 0.791921316662026 NA NA NA NA NA NA NA NA
"163" NA 162 0.806400488894783 NA NA NA NA NA NA NA NA
"164" NA 163 0.833958910089174 NA NA NA NA NA NA NA NA
"165" NA 164 0.891990222869825 NA NA NA NA NA NA NA NA
"166" NA 165 0.955052376596161 NA NA NA NA NA NA NA NA
"167" NA 161 0.889045299665756 NA NA NA NA NA NA NA NA
"168" NA 167 0.919151827023365 NA NA NA NA NA NA NA NA
"169" NA 168 0.932556174681119 NA NA NA NA NA NA NA NA
"170" NA 169 0.969375907580068 NA NA NA NA NA NA NA NA
"171" NA 170 0.984205964349129 NA NA NA NA NA NA NA NA
"172" NA 168 0.958367508808833 NA NA NA NA NA NA NA NA
"173" NA 167 0.902030062830363 NA NA NA NA NA NA NA NA
"174" NA 173 0.977934954847367 NA NA NA NA NA NA NA NA
"175" NA 174 0.992459809067052 NA NA NA NA NA NA NA NA
"176" NA 175 0.995099046252388 NA NA NA NA NA NA NA NA
"177" NA 156 0.753591207928128 NA NA NA NA NA NA NA NA
"178" NA 177 0.768524151595216 NA NA NA NA NA NA NA NA
"179" NA 178 0.768524151595216 NA NA NA NA NA NA NA NA
"180" NA 178 0.82341795993894 NA NA NA NA NA NA NA NA
"181" NA 180 0.977215693039506 NA NA NA NA NA NA NA NA
"182" NA 154 0.597072296907685 NA NA NA NA NA NA NA NA
"183" NA 182 0.729384992350008 NA NA NA NA NA NA NA NA
"184" NA 183 0.814387304588371 NA NA NA NA NA NA NA NA
"185" NA 184 0.899222154328256 NA NA NA NA NA NA NA NA
"186" NA 185 0.984440575553646 NA NA NA NA NA NA NA NA
"187" NA 183 0.791096969364233 NA NA NA NA NA NA NA NA
"188" NA 182 0.79078197504735 NA NA NA NA NA NA NA NA
"189" NA 1 0.030436467104155 NA NA NA NA NA NA NA NA
"190" NA 189 0.0695772945060344 NA NA NA NA NA NA NA NA
"191" NA 190 0.19178394349736 NA NA NA NA NA NA NA NA
"192" NA 191 0.287237369158985 NA NA NA NA NA NA NA NA
"193" NA 192 0.491153088679378 NA NA NA NA NA NA NA NA
"194" NA 193 0.71751269531688 NA NA NA NA NA NA NA NA
"195" NA 191 0.286287001777578 NA NA NA NA NA NA NA NA
"196" NA 195 0.549120671377128 NA NA NA NA NA NA NA NA
"197" NA 196 0.625438849582118 NA NA NA NA NA NA NA NA
"198" NA 189 0.0846850141099782 NA NA NA NA NA NA NA NA
"199" NA 198 0.14860790349857 NA NA NA NA NA NA NA NA
"200" NA 199 0.347101151718107 NA NA NA NA NA NA NA NA
"201" NA 200 0.409368840041269 NA NA NA NA NA NA NA NA
"202" NA 201 0.483749391997472 NA NA NA NA NA NA NA NA
"203" NA 202 0.515199354828748 NA NA NA NA NA NA NA NA
"204" NA 203 0.65256482122209 NA NA NA NA NA NA NA NA
"205" NA 204 0.723398105505919 NA NA NA NA NA NA NA NA
"206" NA 205 0.723398105505919 NA NA NA NA NA NA NA NA
"207" NA 205 0.791574115846869 NA NA NA NA NA NA NA NA
"208" NA 207 0.86143705628099 NA NA NA NA NA NA NA NA
"209" NA 201 0.567775492222092 NA NA NA NA NA NA NA NA
"210" NA 209 0.596641573937382 NA NA NA NA NA NA NA NA
"211" NA 210 0.705406729486971 NA NA NA NA NA NA NA NA
"212" NA 211 0.708445374848939 NA NA NA NA NA NA NA NA
"213" NA 212 0.852648140930199 NA NA NA NA NA NA NA NA
"214" NA 200 0.80138894795081 NA NA NA NA NA NA NA NA
"215" NA 214 0.977091917916419 NA NA NA NA NA NA NA NA
"216" NA 199 0.257826969035415 NA NA NA NA NA NA NA NA
"217" NA 216 0.328533257608291 NA NA NA NA NA NA NA NA
"218" NA 216 0.428542308787647 NA NA NA NA NA NA NA NA
"219" NA 218 0.504285489646692 NA NA NA NA NA NA NA NA
"220" NA 219 0.749138349657457 NA NA NA NA NA NA NA NA
"221" NA 220 0.782901637584711 NA NA NA NA NA NA NA NA
"222" NA 221 0.953515556799533 NA NA NA NA NA NA NA NA
"223" NA 219 0.65008040452609 NA NA NA NA NA NA NA NA
"224" NA 223 0.827164505510071 NA NA NA NA NA NA NA NA
"225" NA 224 0.990090507722581 NA NA NA NA NA NA NA NA
"226" NA 224 0.885911638549958 NA NA NA NA NA NA NA NA
"227" NA 223 0.762399185943403 NA NA NA NA NA NA NA NA
"228" NA 218 0.592362005642953 NA NA NA NA NA NA NA NA
"229" NA 198 0.260706866784183 NA NA NA NA NA NA NA NA
"230" "Batomys_salomonseni" 4 1 185.76 0 8.63 11.7 23.887 0 0 0
"231" "Batomys_granti" 4 1 169.53 0 15.24 16.94 21.625 0 0 0
"232" "Phloeomys_cumingi" 5 1 1842.46 0 13.7 14.88 25.619 0 0 0
"233" "Phloeomys_pallidus" 5 1 1744.14 0 16.84 18.65 23.007 0 0 0
"234" "Archboldomys_luzonensis" 11 1 35.34 0 13.65 13.74 25.2 0 0 0
"235" "Rhynchomys_isarogensis" 12 1 122.29 0 13.65 13.66 25.2 0 0 0
"236" "Chrotomys_mindorensis" 13 1 151.98 0 15.42 18.65 24.053 0 0 0
"237" "Chrotomys_whiteheadi" 14 1 151.98 0 16.63 16.94 23.204 0 0 0
"238" "Chrotomys_gonzalesi" 14 1 140.2 0 13.65 13.74 25.2 0 0 0
"239" "Apomys_datae" 16 1 34.88 0 17 17.82 21.039 0 0 0
"240" "Apomys_microdon" 18 1 34.98 0 13.58 14.62 25.619 0 0 0
"241" "Apomys_musculus" 18 1 21.2 0 15.42 18.65 24.053 0 0 0
"242" "Apomys_hylocetes" 19 1 34.88 0 7.57 9.36 22.969 0 0 0
"243" "Apomys_insignis" 19 1 34.88 0 8.01 10.47 23.639 0 0 0
"244" "Apomys_abrae" 15 1 34.88 0 16.37 18.09 23.144 0 0 0
"245" "Apomys_littoralis" 15 1 30.95 0 8.63 11.7 24.008 0 0 0
"246" "Apomys_sacobianus" 15 1 34.88 0 15.18 15.27 24.4 0 0 0
"247" "Pseudomys_australis" 27 1 52.97 0 -28.98 32.22 19.306 0 0 0
"248" "Pseudomys_albocinereus" 27 1 30.5 0 -29.94 35.12 16.506 0 0 0
"249" "Pseudomys_apodemoides" 27 1 23.78 0 -35.81 37.22 14.735 0 0 0
"250" "Pseudomys_bolami" 27 1 15.5 0 -30.9 34.08 18.28 0 0 0
"251" "Pseudomys_delicatulus" 27 1 8.56 0 -17.77 26.91 24.702 0 0 0
"252" "Pseudomys_fumeus" 27 1 68.75 0 -36.72 37.9 10.579 0 0 0
"253" "Pseudomys_gracilicaudatus" 27 1 79.53 0 -24.45 33.15 19.193 0 0 0
"254" "Pseudomys_higginsi" 27 1 63.16 0 -42.19 43.64 10.251 0 0 0
"255" "Pseudomys_johnsoni" 27 1 12 0 -19.52 20.95 24.762 0 0 0
"256" "Pseudomys_laborifex" 27 1 12 0 -16.35 18.96 27.034 0 0 0
"257" "Pseudomys_novaehollandiae" 27 1 16.8 0 -35.32 42.28 14.125 0 0 0
"258" "Pseudomys_occidentalis" 27 1 34 0 -33.27 34.62 15.138 0 0 0
"259" "Pseudomys_oralis" 27 1 95 0 -31.35 35.38 15.791 0 0 0
"260" "Pseudomys_pilligaensis" 27 1 10.72 0 -30.36 30.72 15.417 0 0 0
"261" "Pseudomys_shortridgei" 27 1 72.06 0 -35.42 38.43 14.443 0 0 0
"262" "Pseudomys_hermannsburgensis" 28 1 13.38 0 -24.73 31.03 21.717 0 0 0
"263" "Mastacomys_fuscus" 28 1 125.72 0 -37.76 42.97 11.644 0 0 0
"264" "Pseudomys_desertor" 26 1 37.09 0 -24.19 30.06 21.584 0 0 0
"265" "Pseudomys_chapmani" 29 1 10.95 0 -23.89 27.09 23.458 0 0 0
"266" "Notomys_fuscus" 30 1 39.28 0 -28.14 31.11 20.956 0 0 0
"267" "Notomys_aquilo" 30 1 38.99 0 -12.6 14.51 26.609 0 0 0
"268" "Notomys_cervinus" 30 1 34.79 0 -27.92 31.21 20.08 0 0 0
"269" "Notomys_mitchellii" 30 1 42.8 0 -33.26 36.74 16.583 0 0 0
"270" "Notomys_alexis" 30 1 32.34 0 -25.59 31.99 21.46 0 0 0
"271" "Zyzomys_argurus" 33 1 40.42 0 -18.3 25.49 25.675 0 0 0
"272" "Zyzomys_maini" 33 1 93.99 0 -13.98 15.06 26.53 0 0 0
"273" "Zyzomys_palatilis" 33 1 123 0 -17.81 18.16 24.716 0 0 0
"274" "Zyzomys_pedunculatus" 33 1 100 0 -22.81 25.36 21.572 0 0 0
"275" "Zyzomys_woodwardi" 33 1 95.02 0 -15.54 17.35 28.041 0 0 0
"276" "Pseudomys_nanus" 32 1 70.38 0 -21.2 31.28 26.029 0 0 0
"277" "Leggadina_forresti" 34 1 23.88 0 -24.02 30.89 21.706 0 0 0
"278" "Leggadina_lakedownensis" 34 1 17.5 0 -18 23.83 25.991 0 0 0
"279" "Paramelomys_levipes" 38 1 82.81 0 -9.52 9.68 21.998 0 0 0
"280" "Paramelomys_mollis" 38 1 90.05 0 -5.67 10.18 21.334 0 0 0
"281" "Paramelomys_moncktoni" 38 1 80.56 0 -6.12 10.66 20.991 0 0 0
"282" "Paramelomys_platyops" 38 1 85.6 0 -5.4 10.19 22.831 0 0 0
"283" "Paramelomys_rubex" 38 1 47.16 0 -5.14 8.97 20.615 0 0 0
"284" "Solomys_salebrosus" 40 1 397 0 -6.41 7.41 26.139 0 0 0
"285" "Solomys_ponceleti" 40 1 1000 0 -6.41 7.41 26.139 0 0 0
"286" "Melomys_cervinipes" 41 1 71.2 0 -21.9 29.27 20.451 0 0 0
"287" "Melomys_bougainville" 41 1 85.99 0 -6.21 7.41 26.139 0 0 0
"288" "Melomys_burtoni" 41 1 71.29 0 -22.08 33.47 23.749 0 0 0
"289" "Melomys_capensis" 41 1 70 0 -12.44 14.19 26.784 0 0 0
"290" "Melomys_leucogaster" 41 1 104.17 0 -7.38 10.16 25.127 0 0 0
"291" "Melomys_obiensis" 41 1 71 0 -1.45 1.74 24.9 0 0 0
"292" "Melomys_rufescens" 41 1 60.1 0 -5.35 10.7 23.726 0 0 0
"293" "Uromys_caudimaculatus" 42 1 644.42 0 -9.25 18.49 23.495 0 0 0
"294" "Uromys_anak" 42 1 745.38 0 -6.6 10.01 19.972 0 0 0
"295" "Uromys_hadrourus" 42 1 149.11 0 -16.86 18.07 21.08 0 0 0
"296" "Uromys_imperator" 42 1 1000 0 -9.59 9.94 24.75 0 0 0
"297" "Uromys_rex" 42 1 419.99 0 -9.59 9.94 24.75 0 0 0
"298" "Protochromys_fellowsi" 35 1 78.99 0 -5.7 5.92 13.735 0 0 0
"299" "Conilurus_penicillatus" 44 1 175.02 0 -12.88 17.13 27.104 0 0 0
"300" "Mesembriomys_gouldii" 45 1 716.49 0 -15.87 20.62 25.583 0 0 0
"301" "Mesembriomys_macrurus" 45 1 294.28 0 -14.63 17.08 27.415 0 0 0
"302" "Leporillus_conditor" 43 1 328.82 0 -30.53 34.53 18.646 0 0 0
"303" "Hydromys_chrysogaster" 48 1 626.17 0 -22.13 43.64 21.011 0 0 0
"304" "Parahydromys_asper" 48 1 526.66 0 -5.25 9.34 19.812 0 0 0
"305" "Pseudohydromys_ellermani" 50 1 21.4 0 -5.95 7.61 15.295 0 0 0
"306" "Pseudohydromys_fuscus" 50 1 18.74 0 -6.06 7.53 14.36 0 0 0
"307" "Pseudohydromys_murinus" 50 1 16.79 0 -6.63 7.53 13.567 0 0 0
"308" "Pseudohydromys_occidentalis" 50 1 21.9 0 -4.56 5.04 16.323 0 0 0
"309" "Xeromys_myoides" 49 1 45.2 0 -18.48 25.8 23.963 0 0 0
"310" "Crossomys_moncktoni" 46 1 168.42 0 -7.31 9.47 16.751 0 0 0
"311" "Microhydromys_richardsoni" 46 1 10.25 0 -6.47 9.7 20.655 0 0 0
"312" "Paraleptomys_rufilatus" 51 1 54.99 0 -3 3.56 29.966 0 0 0
"313" "Paraleptomys_wilhelmina" 51 1 33.68 0 -4.48 5.46 18.531 0 0 0
"314" "Leptomys_elegans" 52 1 83.52 0 -5.59 9.98 21.743 0 0 0
"315" "Leptomys_ernstmayri" 52 1 42.85 0 -8.06 10.09 20.035 0 0 0
"316" "Mammelomys_lanosus" 54 1 117.1 0 -4.55 5.55 19.78 0 0 0
"317" "Mammelomys_rattoides" 54 1 209.49 0 -4.54 7.4 25.535 0 0 0
"318" "Mallomys_rothschildi" 56 1 1157.5 0 -6.18 8.86 19.387 0 0 0
"319" "Mallomys_aroaensis" 56 1 1663.99 0 -5.63 10.21 18.33 0 0 0
"320" "Mallomys_gunung" 56 1 2041.47 0 -3.89 4.09 14.066 0 0 0
"321" "Mallomys_istapantap" 56 1 1990.43 0 -6.32 8.82 14.777 0 0 0
"322" "Abeomelomys_sevia" 55 1 54.88 0 -5.91 6.84 16.432 0 0 0
"323" "Coccymys_ruemmleri" 20 1 29.7 0 -5.83 7.59 16.687 0 0 0
"324" "Xenuromys_barbatus" 20 1 975.3 0 -6.58 9.92 23.877 0 0 0
"325" "Pogonomelomys_mayeri" 20 1 111.97 0 -5 6.57 22.701 0 0 0
"326" "Pogonomys_loriae" 61 1 95.39 0 -5.74 10.41 21.522 0 0 0
"327" "Pogonomys_championi" 61 1 50.45 0 -4.75 4.84 19.4 0 0 0
"328" "Pogonomys_sylvestris" 61 1 41.67 0 -5.63 10.21 18.829 0 0 0
"329" "Pogonomys_macrourus" 61 1 46.98 0 -5.5 10.4 22.466 0 0 0
"330" "Hyomys_goliath" 62 1 866.74 0 -7.66 10.02 18.72 0 0 0
"331" "Hyomys_dammermani" 62 1 932.5 0 -3.37 5.61 20.255 0 0 0
"332" "Chiruromys_vates" 64 1 45.46 0 -7.51 8.82 20.237 0 0 0
"333" "Chiruromys_forbesi" 64 1 105.15 0 -8.51 10.37 21.428 0 0 0
"334" "Chiruromys_lamia" 64 1 47.2 0 -9.01 10.22 21.636 0 0 0
"335" "Macruromys_major" 63 1 357.25 0 -5.89 8.34 20.051 0 0 0
"336" "Lorentzimys_nouhuysi" 58 1 14.44 0 -6.84 10.35 20.323 0 0 0
"337" "Anisomys_imitator" 57 1 510.5 0 -6.67 10.22 20.743 0 0 0
"338" "Chiropodomys_gliroides" 65 1 23.68 0 9.8 28.45 21.03 0 0 0
"339" "Chiropodomys_calamianensis" 65 1 28.9 0 10.06 12.33 24.978 0 0 0
"340" "Chiropodomys_major" 65 1 28.9 0 3.46 6.16 23.526 0 0 0
"341" "Chiropodomys_muroides" 65 1 28.9 0 3.9 6.13 22.16 0 0 0
"342" "Chiropodomys_pusillus" 65 1 28.9 0 1.81 6.49 23.851 0 0 0
"343" "Apodemus_sylvaticus" 73 1 21.9 0 47.53 62.04 9.082 0 0 0
"344" "Apodemus_flavicollis" 73 1 31.6 0 51.12 65.85 6.152 0 0 0
"345" "Apodemus_uralensis" 72 1 18.26 0 44.51 59.09 4.861 0 0 0
"346" "Apodemus_witherbyi" 71 1 20.66 0 38.83 48.37 11.837 0 0 0
"347" "Apodemus_mystacinus" 70 1 43.84 0 37.59 43.24 10.426 0 0 0
"348" "Apodemus_speciosus" 74 1 43.75 0 38.25 45.52 9.059 0 0 0
"349" "Apodemus_agrarius" 75 1 21.11 0 41.83 61.75 4.851 0 0 0
"350" "Apodemus_semotus" 75 1 25.77 0 23.6 25.29 16.58 0 0 0
"351" "Malacomys_edwardsi" 76 1 63.78 0 6.94 9.53 25.9 0 0 0
"352" "Malacomys_longipes" 76 1 95.64 0 -1.55 10.89 24.311 0 0 0
"353" "Mus_triton" 79 1 12.62 0 -7.36 16.85 21.865 0 0 0
"354" "Mus_indutus" 81 1 6.15 0 -22.45 28.06 19.892 0 0 0
"355" "Mus_minutoides" 82 1 6.43 0 -24.47 34.83 18.962 0 0 0
"356" "Mus_musculoides" 82 1 8.23 0 -8.63 30.89 23.112 0 0 0
"357" "Mus_bufo" 84 1 8.88 0 -2.03 4.99 19.38 0 0 0
"358" "Mus_mahomet" 84 1 10 0 7.01 15.76 20.27 0 0 0
"359" "Mus_setulosus" 83 1 11.18 0 4.94 10.19 23.865 0 0 0
"360" "Muriculus_imberbis" 78 1 18.5 0 10.65 14.25 16.308 0 0 0
"361" "Mus_setzeri" 78 1 6.65 0 -19.01 25.06 21.649 0 0 0
"362" "Mus_platythrix" 85 1 29.08 0 17.22 24.32 24.963 0 0 0
"363" "Mus_booduga" 87 1 13.78 0 19.75 33.58 24.798 0 0 0
"364" "Mus_spretus" 87 1 16.67 0 36.16 42.49 14.777 0 0 0
"365" "Mus_caroli" 86 1 14.26 0 16.92 25.29 22.766 0 0 0
"366" "Colomys_goslingi" 92 1 62.5 0 -2.14 13.37 23.767 0 0 0
"367" "Zelotomys_hildegardeae" 93 1 55.22 0 -4.15 14.1 22.068 0 0 0
"368" "Zelotomys_woosnami" 93 1 54.1 0 -22.56 27.63 21.454 0 0 0
"369" "Myomyscus_verreauxii" 91 1 41 0 -32.93 34.83 15.551 0 0 0
"370" "Mastomys_shortridgei" 95 1 46.5 0 -18.06 18.59 23.469 0 0 0
"371" "Mastomys_erythroleucus" 97 1 64.07 0 19.19 31.97 26.827 0 0 0
"372" "Mastomys_natalensis" 97 1 41.85 0 -9.72 33.44 20.68 0 0 0
"373" "Mastomys_coucha" 96 1 53.81 0 -26.07 34.21 17.625 0 0 0
"374" "Stenocephalemys_ruppi" 99 1 48.99 0 6.05 6.72 19.99 0 0 0
"375" "Stenocephalemys_griseicauda" 99 1 85.75 0 9.85 13.78 13.305 0 0 0
"376" "Stenocephalemys_albocaudata" 98 1 144 0 8.09 10 11.519 0 0 0
"377" "Praomys_tullbergi" 103 1 37.1 0 1.98 13.51 25.021 0 0 0
"378" "Praomys_hartwigi" 103 1 38.86 0 5.99 7.67 22.826 0 0 0
"379" "Praomys_daltoni" 104 1 34.99 0 11.32 14.44 26.629 0 0 0
"380" "Praomys_derooi" 104 1 32 0 8.09 11.36 26.825 0 0 0
"381" "Praomys_jacksoni" 101 1 39.01 0 -1.9 12.55 23.523 0 0 0
"382" "Praomys_morio" 100 1 41.73 0 4.46 4.84 24.049 0 0 0
"383" "Praomys_lukolelae" 100 1 42.2 0 -0.94 1.12 26.025 0 0 0
"384" "Praomys_delectorum" 105 1 35.99 0 -7.54 12.9 21.998 0 0 0
"385" "Hylomyscus_denniae" 108 1 35.99 0 -6.02 12.99 20.746 0 0 0
"386" "Hylomyscus_aeta" 108 1 22.13 0 0.29 6.37 23.831 0 0 0
"387" "Hylomyscus_alleni" 110 1 19.94 0 5.77 10.01 25.529 0 0 0
"388" "Hylomyscus_parvus" 110 1 14.49 0 2.57 5.42 24.191 0 0 0
"389" "Hylomyscus_stella" 109 1 18.99 0 0.73 7.71 24.117 0 0 0
"390" "Heimyscus_fumosus" 106 1 17.2 0 1.88 4.46 24.124 0 0 0
"391" "Golunda_ellioti" 113 1 60.73 0 19.9 33.89 24.617 0 0 0
"392" "Oenomys_hypoxanthus" 115 1 89.84 0 -2.01 13.25 23.287 0 0 0
"393" "Oenomys_ornatus" 115 1 85.5 0 7.62 10.89 25.508 0 0 0
"394" "Aethomys_chrysophilus" 120 1 80.85 0 -16.74 33.43 21.053 0 0 0
"395" "Aethomys_hindei" 120 1 140.65 0 2.74 10.07 24.237 0 0 0
"396" "Aethomys_kaiseri" 120 1 89.99 0 -8.79 17.04 21.87 0 0 0
"397" "Thamnomys_kempi" 121 1 75 0 -1.42 3.91 18.846 0 0 0
"398" "Thamnomys_venustus" 121 1 61.88 0 -1.08 3.96 19.626 0 0 0
"399" "Desmomys_harringtoni" 122 1 89.99 0 10.08 12.99 18.481 0 0 0
"400" "Pelomys_minor" 125 1 49.99 0 -7.74 12.66 22.567 0 0 0
"401" "Pelomys_fallax" 125 1 120.46 0 -11.66 22.67 22.143 0 0 0
"402" "Mylomys_dybowskii" 124 1 110.96 0 2.13 10.44 24.604 0 0 0
"403" "Lemniscomys_rosalia" 128 1 49.92 0 -15.23 29.78 21.052 0 0 0
"404" "Lemniscomys_macculus" 128 1 26.5 0 2.82 7.72 22.987 0 0 0
"405" "Lemniscomys_griselda" 127 1 55.87 0 -12.14 17.01 21.399 0 0 0
"406" "Lemniscomys_mittendorfi" 127 1 41.85 0 6.49 6.91 21.999 0 0 0
"407" "Lemniscomys_striatus" 127 1 43.65 0 0.99 13.56 24.385 0 0 0
"408" "Arvicanthis_niloticus" 130 1 95.8 0 8.31 30.73 24.902 0 0 0
"409" "Arvicanthis_abyssinicus" 130 1 73.34 0 10.62 15.08 17.794 0 0 0
"410" "Arvicanthis_blicki" 129 1 128 0 7.02 8 6.691 0 0 0
"411" "Micaelamys_namaquensis" 132 1 57.1 0 -23.16 32.92 20.175 0 0 0
"412" "Micaelamys_granti" 132 1 40 0 -31.57 32.92 15.745 0 0 0
"413" "Thallomys_nigricauda" 135 1 124.49 0 -21.81 28.38 20.387 0 0 0
"414" "Thallomys_paedulcus" 135 1 77.7 0 -11.04 28.32 22.466 0 0 0
"415" "Grammomys_macmillani" 134 1 37.01 0 -4.39 18.5 22.952 0 0 0
"416" "Grammomys_minnae" 133 1 35.99 0 6.46 6.91 17.912 0 0 0
"417" "Grammomys_dolichurus" 137 1 41.85 0 -11.3 33.41 22.882 0 0 0
"418" "Grammomys_cometes" 137 1 45 0 -22.27 28.74 22.538 0 0 0
"419" "Grammomys_ibeanus" 136 1 41.19 0 -2.73 11.25 22.295 0 0 0
"420" "Stochomys_longicaudatus" 138 1 70.95 0 0.35 6.64 24.284 0 0 0
"421" "Dephomys_defua" 139 1 43.05 0 6.91 9.46 25.564 0 0 0
"422" "Dephomys_eburneae" 139 1 52.5 0 6.32 8.28 25.254 0 0 0
"423" "Hybomys_univittatus" 140 1 54.46 0 -2.76 11.81 24.037 0 0 0
"424" "Hybomys_planifrons" 140 1 49.6 0 7.49 10.16 24.806 0 0 0
"425" "Hybomys_trivirgatus" 140 1 60.08 0 6.96 9.18 25.665 0 0 0
"426" "Otomys_irroratus" 145 1 114.45 0 -25.97 34.83 16.39 0 0 0
"427" "Otomys_angoniensis" 145 1 100.64 0 -15.42 32.23 20.838 0 0 0
"428" "Otomys_maximus" 144 1 192 0 -14.23 18.6 20.767 0 0 0
"429" "Otomys_laminatus" 143 1 150 0 -29.2 34.38 17.251 0 0 0
"430" "Otomys_denti" 142 1 120 0 -4.63 10.98 21.3 0 0 0
"431" "Parotomys_brantsii" 146 1 129.5 0 -28.85 33.57 17.926 0 0 0
"432" "Myotomys_unisulcatus" 147 1 102.5 0 -31.59 34.43 15.841 0 0 0
"433" "Myotomys_sloggetti" 148 1 106.25 0 -29.86 32.56 14.844 0 0 0
"434" "Parotomys_littledalei" 148 1 126.99 0 -27.34 32.97 17.017 0 0 0
"435" "Millardia_meltada" 111 1 67.17 0 20.1 34.29 25.337 0 0 0
"436" "Lenothrix_canus" 6 1 150 0 2.57 5.92 23.604 0 0 0
"437" "Hapalomys_longicaudatus" 6 1 70 0 10.71 18.22 24.933 0 0 0
"438" "Maxomys_whiteheadi" 152 1 54.33 0 1.02 7.98 24.863 0 0 0
"439" "Maxomys_alticola" 152 1 158.96 0 5.8 6.16 22.549 0 0 0
"440" "Maxomys_baeodon" 152 1 158.96 0 4.7 6.3 23.375 0 0 0
"441" "Maxomys_inas" 152 1 89.99 0 4.54 5.49 25.018 0 0 0
"442" "Maxomys_ochraceiventer" 152 1 158.96 0 3.54 6.23 22.144 0 0 0
"443" "Maxomys_panglima" 152 1 158.96 0 10.06 12.33 24.978 0 0 0
"444" "Maxomys_rajah" 152 1 150 0 0.65 7.26 24.852 0 0 0
"445" "Maxomys_surifer" 153 1 150.48 0 6.29 21.37 24.551 0 0 0
"446" "Maxomys_bartelsii" 153 1 88.46 0 -6.96 7.4 23.116 0 0 0
"447" "Berylmys_bowersi" 155 1 358.68 0 14.87 28.48 19.292 0 0 0
"448" "Abditomys_latidens" 155 1 268.09 0 16.84 16.94 18 0 0 0
"449" "Bandicota_indica" 160 1 583.09 0 20.02 34.13 22.878 0 0 0
"450" "Bandicota_bengalensis" 160 1 226.99 0 20.06 34.2 23.614 0 0 0
"451" "Bandicota_savilei" 159 1 260.63 0 16.98 22.69 24.458 0 0 0
"452" "Nesokia_indica" 158 1 178.08 0 33.44 44.14 15.825 0 0 0
"453" "Rattus_everetti" 162 1 253.53 0 12.1 18.65 24.12 0 0 0
"454" "Rattus_nitidus" 163 1 100.02 0 21.25 31.32 16.483 0 0 0
"455" "Rattus_exulans" 164 1 50.63 0 12.96 24.67 23.907 0 0 0
"456" "Rattus_tiomanicus" 166 1 119.29 0 1.23 11.42 24.863 0 0 0
"457" "Rattus_losea" 166 1 104.63 0 18.69 25.29 23.013 0 0 0
"458" "Rattus_argentiventer" 165 1 165.37 0 8.24 15.22 26.239 0 0 0
"459" "Rattus_annandalei" 161 1 197.49 0 2.97 5.05 25.914 0 0 0
"460" "Rattus_baluensis" 161 1 107.5 0 6.07 6.13 23.65 0 0 0
"461" "Rattus_elaphinus" 161 1 131.35 0 -1.82 2.02 23.5 0 0 0
"462" "Rattus_feliceus" 161 1 306 0 -3.26 3.3 24.3 0 0 0
"463" "Rattus_jobiensis" 161 1 380 0 -1.26 1.9 25.2 0 0 0
"464" "Rattus_mordax" 161 1 230 0 -8.83 11.65 20.883 0 0 0
"465" "Rattus_morotaiensis" 161 1 148.25 0 2.31 2.64 24.9 0 0 0
"466" "Rattus_richardsoni" 161 1 64.29 0 -4.33 4.67 19.554 0 0 0
"467" "Rattus_vandeuseni" 161 1 67.24 0 -9.83 9.89 19.4 0 0 0
"468" "Rattus_villosissimus" 171 1 221.76 0 -21.35 28.66 23.805 0 0 0
"469" "Rattus_colletti" 171 1 146.48 0 -12.59 14.08 27.105 0 0 0
"470" "Rattus_sordidus" 170 1 157.5 0 -16.62 27.73 23.32 0 0 0
"471" "Rattus_lutreolus" 169 1 106 0 -29.7 43.64 14.466 0 0 0
"472" "Rattus_leucopus" 172 1 200.89 0 -11.78 19.45 23.938 0 0 0
"473" "Rattus_tunneyi" 172 1 169.29 0 -19.75 28.39 24.157 0 0 0
"474" "Rattus_novaeguineae" 175 1 133 0 -7.08 8.05 17.593 0 0 0
"475" "Rattus_praetor" 176 1 194.43 0 -4.95 9.94 24.831 0 0 0
"476" "Rattus_verecundus" 176 1 97.02 0 -5.98 10.7 21.23 0 0 0
"477" "Rattus_steini" 174 1 151.17 0 -5.66 8.1 21.096 0 0 0
"478" "Rattus_fuscipes" 173 1 124.58 0 -26.98 39.13 15.748 0 0 0
"479" "Sundamys_muelleri" 179 1 356.48 0 3.19 12.33 24.771 0 0 0
"480" "Sundamys_infraluteus" 179 1 418.5 0 0.29 6.49 24.241 0 0 0
"481" "Paruromys_dominator" 180 1 325.31 0 -1.97 5.7 21.547 0 0 0
"482" "Bunomys_fratrorum" 181 1 130.31 0 0.85 0.95 21.4 0 0 0
"483" "Bunomys_chrysocomus" 181 1 111.29 0 -1.97 5.7 21.467 0 0 0
"484" "Bullimus_bagobus" 177 1 395.38 0 9.07 12.58 24.107 0 0 0
"485" "Niviventer_fulvescens" 186 1 81.79 0 13.1 35.05 20.344 0 0 0
"486" "Niviventer_niviventer" 186 1 100 0 31.19 35.4 6.958 0 0 0
"487" "Niviventer_cremoriventer" 185 1 71.54 0 0.96 10.71 24.84 0 0 0
"488" "Niviventer_rapit" 184 1 79.73 0 5.06 7.03 23.918 0 0 0
"489" "Niviventer_coninga" 187 1 80.65 0 23.6 25.29 16.58 0 0 0
"490" "Niviventer_culturatus" 187 1 81.17 0 23.6 25.29 16.58 0 0 0
"491" "Leopoldamys_edwardsi" 188 1 308.82 0 21.49 28.08 17.513 0 0 0
"492" "Leopoldamys_sabanus" 188 1 347.61 0 7.38 23.55 23.967 0 0 0
"493" "Micromys_minutus" 149 1 6.99 0 43.32 67.66 4.432 0 0 0
"494" "Uranomys_ruddi" 190 1 35.48 0 -4.09 22.08 25.36 0 0 0
"495" "Deomys_ferrugineus" 192 1 57.6 0 0.54 6.04 23.865 0 0 0
"496" "Lophuromys_melanonyx" 194 1 10.2 0 6.96 7.93 3.435 0 0 0
"497" "Lophuromys_nudicaudus" 194 1 32.59 0 0.43 5.22 24.124 0 0 0
"498" "Lophuromys_woosnami" 193 1 42.14 0 -1.71 5 19.633 0 0 0
"499" "Acomys_wilsoni" 197 1 18.5 0 2.96 11.98 25.131 0 0 0
"500" "Acomys_russatus" 197 1 42.35 0 22.84 33.09 21.439 0 0 0
"501" "Acomys_minous" 196 1 62.5 0 35.31 35.69 16.38 0 0 0
"502" "Acomys_kempi" 195 1 21.99 0 -0.18 4.7 27.157 0 0 0
"503" "Acomys_louisae" 195 1 20.19 0 8.79 11.78 24.835 0 0 0
"504" "Acomys_percivali" 195 1 21.99 0 2.25 6.29 24.095 0 0 0
"505" "Acomys_subspinosus" 195 1 21.92 0 -32.84 34.83 15.589 0 0 0
"506" "Acomys_spinosissimus" 195 1 26.5 0 -15.08 27.3 21.86 0 0 0
"507" "Dipodillus_campestris" 206 1 27.58 0 28.26 37.34 20.385 0 0 0
"508" "Dipodillus_dasyurus" 206 1 27.5 0 23.77 33.62 22.272 0 0 0
"509" "Dipodillus_simoni" 206 1 17.4 0 31.07 33.71 20.17 0 0 0
"510" "Gerbillus_pyramidum" 208 1 42.8 0 25 31.6 23.689 0 0 0
"511" "Gerbillus_gerbillus" 208 1 26.99 0 21.6 37.34 23.35 0 0 0
"512" "Gerbillus_nigeriae" 207 1 29.7 0 13.97 15.73 28.298 0 0 0
"513" "Gerbillus_amoenus" 204 1 13.2 0 30.61 37.34 20.701 0 0 0
"514" "Gerbillus_andersoni" 204 1 27.5 0 30.82 32.62 19.97 0 0 0
"515" "Gerbillus_cheesmani" 204 1 28 0 24.25 35.91 23.108 0 0 0
"516" "Gerbillus_gleadowi" 204 1 26.01 0 28.38 32.76 25.297 0 0 0
"517" "Gerbillus_henleyi" 204 1 8 0 26.63 36.65 21.084 0 0 0
"518" "Gerbillus_perpallidus" 204 1 52.22 0 30.22 31.62 20.27 0 0 0
"519" "Gerbillus_pusillus" 204 1 12.55 0 0.57 7.2 23.755 0 0 0
"520" "Gerbillus_nanus" 204 1 25.5 0 21.7 36.92 22.47 0 0 0
"521" "Sekeetamys_calurus" 203 1 56.61 0 25.29 31.44 21.401 0 0 0
"522" "Taterillus_emini" 202 1 52 0 5.37 13.48 24.797 0 0 0
"523" "Meriones_shawi" 211 1 90.6 0 32.95 37.34 18.213 0 0 0
"524" "Meriones_libycus" 213 1 91.33 0 34.37 47.64 17.709 0 0 0
"525" "Meriones_crassus" 213 1 69.94 0 26.76 36.36 21.93 0 0 0
"526" "Meriones_unguiculatus" 212 1 57.75 0 45.12 52.04 0.337 0 0 0
"527" "Psammomys_obesus" 210 1 102.15 0 26.8 36.04 20.368 0 0 0
"528" "Meriones_hurrianae" 209 1 71.02 0 27.18 33.67 24.495 0 0 0
"529" "Meriones_persicus" 209 1 107.52 0 33.27 40.85 14.252 0 0 0
"530" "Meriones_tristrami" 209 1 111.62 0 33.07 42.51 13.703 0 0 0
"531" "Meriones_vinogradovi" 209 1 117 0 37.35 41.02 10.505 0 0 0
"532" "Taterillus_arenarius" 215 1 47 0 16.51 19.8 28.653 0 0 0
"533" "Taterillus_pygargus" 215 1 60.19 0 15.13 16.85 27.528 0 0 0
"534" "Taterillus_gracilis" 214 1 49.9 0 14.29 16.79 28.09 0 0 0
"535" "Tatera_indica" 217 1 138.28 0 20.87 35.84 23.051 0 0 0
"536" "Desmodillus_auricularis" 217 1 54.81 0 -24.93 34.38 18.345 0 0 0
"537" "Gerbillurus_paeba" 221 1 25.91 0 -24.89 34.83 19.068 0 0 0
"538" "Gerbillurus_vallinus" 222 1 35.24 0 -27.61 31.15 17.98 0 0 0
"539" "Gerbillurus_setzeri" 222 1 38.29 0 -22.16 28.45 14.059 0 0 0
"540" "Gerbillurus_tytonis" 220 1 29.79 0 -24.78 26.33 12.519 0 0 0
"541" "Gerbilliscus_leucogaster" 225 1 73.75 0 -19.25 30.5 20.794 0 0 0
"542" "Gerbilliscus_validus" 225 1 121 0 -2.82 18.17 23.379 0 0 0
"543" "Gerbilliscus_afra" 226 1 92.13 0 -32.78 34.83 15.815 0 0 0
"544" "Gerbilliscus_brantsii" 226 1 89.41 0 -24.39 32.81 19.621 0 0 0
"545" "Gerbilliscus_kempi" 227 1 100.83 0 10.61 14.84 26.466 0 0 0
"546" "Gerbilliscus_guineae" 227 1 102.5 0 10.42 12.54 26.524 0 0 0
"547" "Gerbilliscus_inclusus" 218 1 118.5 0 -14.1 21.24 23.867 0 0 0
"548" "Gerbilliscus_phillipsi" 218 1 127.07 0 5.02 10.17 17.064 0 0 0
"549" "Gerbilliscus_nigricaudus" 228 1 123 0 -1.55 7.87 24.015 0 0 0
"550" "Gerbilliscus_robustus" 228 1 95.99 0 4.15 16.42 24.177 0 0 0
"551" "Ammodillus_imbellis" 198 1 49.99 0 7.14 10.07 25.841 0 0 0
"552" "Desmodilliscus_braueri" 229 1 10 0 15.51 19.85 27.475 0 0 0
"553" "Pachyuromys_duprasi" 229 1 47.5 0 32.87 37.34 19.051 0 0 0
