# Supplementary material for: An interspecific assessment of Bergmann’s rule in 22 mammalian families
Source: BMC Evol Biol. 2016 Oct 19;16:222. doi: 10.1186/s12862-016-0778-x (PMC5069937; doi:10.1186/s12862-016-0778-x)
Supplement: Additional file 1: — All phylogenies used in analyses. R script for data extraction and analyses. Detailed results/raw output from SLOUCH. SLOUCH input data. Likelihood plots for all half-life estimations. (ZIP 2442 kb) [file 12862_2016_778_MOESM1_ESM.zip › Additional file 1/Results Bergman's rule - body mass/Mustelidae_results.txt]

#####Pylogentic signal:

==================================================

BEST ESTIMATES & MODEL FIT

==================================================
MODEL PARAMETERS
                                   Estimate
Rate of adaptation             7.828633e-04
Phylogenetic half-life         8.854000e+02
Phylogenetic correction factor 3.913295e-04
Stationary variance            9.907000e+02

--------------------------------------------------
PRIMARY OPTIMA

             Estimate Std.error
Theta_global 7.670015 0.3876345

--------------------------------------------------
MODEL FIT

                  Value
Support   -5.275688e+01
AIC        1.115138e+02
AICc       1.121453e+02
SIC        1.167268e+02
r squared  1.698665e-14
SST        4.182949e+01
SSE        4.182949e+01

==================================================

#####BM~Mid_latitude:

==================================================

BEST ESTIMATES & MODEL FIT

==================================================
MODEL PARAMETERS
                                   Estimate
Rate of adaptation             7.918062e-04
Phylogenetic half-life         8.754000e+02
Phylogenetic correction factor 3.957986e-04
Stationary variance            9.757000e+02

                     abs(lat)
Predictor theta      24.26756
Predictor variance 1275.94223

--------------------------------------------------
PRIMARY OPTIMA

Evolutionary regression

          Estimate Std. Error
Intercept  7.70501    0.40889
abs(lat)  -0.00144    0.00544

Optimal regression

         Estimate Std. Error
K         7.70501    0.40889
abs(lat) -3.63007   13.73767

Decomposition of K assuming Ya = Xa to get the optimal regression intercept Bo

[1] 95.76314

(Use this as the intercept when plotting the regression line)

--------------------------------------------------
MODEL FIT

                Value
Support   -52.7230327
AIC       113.4460654
AICc      114.5271465
SIC       120.3967439
r squared   0.1664015
SST        41.9611378
SSE        41.8913138

==================================================

#####BM~max_latitude:

==================================================

BEST ESTIMATES & MODEL FIT

==================================================
MODEL PARAMETERS
                                   Estimate
Rate of adaptation             7.918062e-04
Phylogenetic half-life         8.754000e+02
Phylogenetic correction factor 3.957986e-04
Stationary variance            9.757000e+02

                   abs(lat_m)
Predictor theta      44.01667
Predictor variance 1610.28755

--------------------------------------------------
PRIMARY OPTIMA

Evolutionary regression

           Estimate Std. Error
Intercept   7.62458    0.44171
abs(lat_m)  0.00103    0.00484

Optimal regression

           Estimate Std. Error
K           7.62458    0.44171
abs(lat_m)  2.61316   12.22572

Decomposition of K assuming Ya = Xa to get the optimal regression intercept Bo

[1] -107.3526

(Use this as the intercept when plotting the regression line)

--------------------------------------------------
MODEL FIT

                Value
Support   -52.7346799
AIC       113.4693599
AICc      114.5504410
SIC       120.4200384
r squared   0.1088485
SST        41.9721914
SSE        41.9265052

==================================================

#####BM~Temperature:

==================================================

BEST ESTIMATES & MODEL FIT

==================================================
MODEL PARAMETERS
                                   Estimate
Rate of adaptation             7.918062e-04
Phylogenetic half-life         8.754000e+02
Phylogenetic correction factor 3.957986e-04
Stationary variance            9.757000e+02

                        temp
Predictor theta     15.35752
Predictor variance 349.81523

--------------------------------------------------
PRIMARY OPTIMA

Evolutionary regression

          Estimate Std. Error
Intercept  7.61456    0.41870
temp       0.00363    0.01039

Optimal regression

     Estimate Std. Error
K     7.61456    0.41870
temp  9.16192   26.24656

Decomposition of K assuming Ya = Xa to get the optimal regression intercept Bo

[1] -133.0341

(Use this as the intercept when plotting the regression line)

--------------------------------------------------
MODEL FIT

                Value
Support   -52.6979339
AIC       113.3958679
AICc      114.4769490
SIC       120.3465464
r squared   0.2905544
SST        41.9373154
SSE        41.8154646

==================================================
