# Supplementary material for: An interspecific assessment of Bergmann’s rule in 22 mammalian families
Source: BMC Evol Biol. 2016 Oct 19;16:222. doi: 10.1186/s12862-016-0778-x (PMC5069937; doi:10.1186/s12862-016-0778-x)
Supplement: Additional file 1: — All phylogenies used in analyses. R script for data extraction and analyses. Detailed results/raw output from SLOUCH. SLOUCH input data. Likelihood plots for all half-life estimations. (ZIP 2442 kb) [file 12862_2016_778_MOESM1_ESM.zip › Additional file 1/Results Bergman's rule - body mass/Mustelidae_sloutch_rdat.txt]

"species" "ancestor" "time" "BM" "me.BM" "lat" "lat_m" "temp" "me.lat" "me.lat_m" "me.temp"
"1" NA 0 0 NA NA NA NA NA NA NA NA
"2" NA 1 0.0114942528735632 NA NA NA NA NA NA NA NA
"3" NA 2 0.0766283524904214 NA NA NA NA NA NA NA NA
"4" NA 3 0.636015325670498 NA NA NA NA NA NA NA NA
"5" NA 4 0.827586206896551 NA NA NA NA NA NA NA NA
"6" NA 5 0.835249042145594 NA NA NA NA NA NA NA NA
"7" NA 4 0.639846743295019 NA NA NA NA NA NA NA NA
"8" NA 7 0.64367816091954 NA NA NA NA NA NA NA NA
"9" NA 8 0.651340996168582 NA NA NA NA NA NA NA NA
"10" NA 9 0.681992337164751 NA NA NA NA NA NA NA NA
"11" NA 8 0.885057471264368 NA NA NA NA NA NA NA NA
"12" NA 3 0.160919540229885 NA NA NA NA NA NA NA NA
"13" NA 12 0.168582375478927 NA NA NA NA NA NA NA NA
"14" NA 13 0.314176245210728 NA NA NA NA NA NA NA NA
"15" NA 14 0.35632183908046 NA NA NA NA NA NA NA NA
"16" NA 15 0.432950191570881 NA NA NA NA NA NA NA NA
"17" NA 16 0.701149425287356 NA NA NA NA NA NA NA NA
"18" NA 17 0.704980842911877 NA NA NA NA NA NA NA NA
"19" NA 18 0.712643678160919 NA NA NA NA NA NA NA NA
"20" NA 19 0.71647509578544 NA NA NA NA NA NA NA NA
"21" NA 16 0.793103448275862 NA NA NA NA NA NA NA NA
"22" NA 3 0.708812260536398 NA NA NA NA NA NA NA NA
"23" NA 22 0.82375478927203 NA NA NA NA NA NA NA NA
"24" NA 1 0.586206896551724 NA NA NA NA NA NA NA NA
"25" NA 1 0.731800766283525 NA NA NA NA NA NA NA NA
"26" NA 25 0.762452107279693 NA NA NA NA NA NA NA NA
"27" NA 26 0.900383141762452 NA NA NA NA NA NA NA NA
"28" NA 27 0.946360153256705 NA NA NA NA NA NA NA NA
"29" NA 26 0.873563218390804 NA NA NA NA NA NA NA NA
"30" NA 25 0.796934865900383 NA NA NA NA NA NA NA NA
"31" "Mustela_lutreola" 6 1 566.44 0 54.33 66.41 4.181 0 0 0
"32" "Mustela_lutreolina" 6 1 466.25 0 -5.4 7.58 24.551 0 0 0
"33" "Mustela_nudipes" 6 1 569.42 0 -0.87 8.78 24.8 0 0 0
"34" "Mustela_sibirica" 6 1 530.85 0 38.46 61.33 2.248 0 0 0
"35" "Mustela_strigidorsa" 6 1 1500 0 19.97 28.93 15.957 0 0 0
"36" "Mustela_putorius" 5 1 975.55 0 47.73 65.74 6.388 0 0 0
"37" "Mustela_altaica" 10 1 180.24 0 41.08 57.24 -0.612 0 0 0
"38" "Mustela_erminea" 10 1 284.5 0 50.89 83.62 -2.822 0 0 0
"39" "Mustela_frenata" 9 1 190.03 0 19.52 56.14 13.093 0 0 0
"40" "Mustela_nivalis" 9 1 78.45 0 51.84 77.73 -0.708 0 0 0
"41" "Mustela_africana" 11 1 536.98 0 -4.15 13.48 25.329 0 0 0
"42" "Mustela_felipei" 11 1 211.3 0 2.02 2.28 13.1 0 0 0
"43" "Mustela_kathiah" 7 1 263.74 0 24.93 31.71 15.481 0 0 0
"44" "Martes_americana" 20 1 873.69 0 52.85 69.5 -2.612 0 0 0
"45" "Martes_melampus" 20 1 1000 0 36.26 41.54 10.302 0 0 0
"46" "Martes_zibellina" 19 1 1173.91 0 55.69 71.47 -7.828 0 0 0
"47" "Martes_martes" 18 1 1299.99 0 53.35 70.06 4.255 0 0 0
"48" "Martes_foina" 17 1 1675 0 40.18 54.21 6.878 0 0 0
"49" "Martes_flavigula" 21 1 2504.64 0 20.7 50.05 14.909 0 0 0
"50" "Martes_gwatkinsii" 21 1 2038.49 0 9.88 11.19 25.998 0 0 0
"51" "Martes_pennanti" 16 1 3750 0 48.74 61.76 0.925 0 0 0
"52" "Gulo_gulo" 15 1 12792.49 0 60.67 83.11 -7.205 0 0 0
"53" "Eira_barbara" 14 1 4134.99 0 -4.49 33.74 23.582 0 0 0
"54" "Galictis_cuja" 13 1 1000 0 -29.01 43.79 15.293 0 0 0
"55" "Lyncodon_patagonicus" 12 1 225 0 -38.91 51.9 10.022 0 0 0
"56" "Ictonyx_libyca" 23 1 225.18 0 23.09 37.34 24.456 0 0 0
"57" "Ictonyx_striatus" 23 1 811.02 0 -6.1 34.83 23.522 0 0 0
"58" "Vormela_peregusna" 22 1 594.13 0 40.59 54.26 7.033 0 0 0
"59" "Poecilogale_albinucha" 3 1 308.16 0 -16.13 34.83 21.535 0 0 0
"60" "Mellivora_capensis" 2 1 8999.99 0 4.13 43.11 23.656 0 0 0
"61" "Arctonyx_collaris" 1 1 8166.52 0 16.92 38.98 16.967 0 0 0
"62" "Melogale_moschata" 24 1 938.5 0 25.77 31.83 16.376 0 0 0
"63" "Melogale_personata" 24 1 1845.26 0 18.19 27.82 22.812 0 0 0
"64" "Lontra_provocax" 28 1 7499.98 0 -47.02 55.72 7.53 0 0 0
"65" "Lontra_longicaudis" 28 1 6554.97 0 -6 37.3 23.506 0 0 0
"66" "Lontra_canadensis" 27 1 8087.42 0 47.6 70.25 1.063 0 0 0
"67" "Lutra_lutra" 29 1 8868.69 0 27.69 64.16 5.026 0 0 0
"68" "Lutra_sumatrana" 29 1 5970.68 0 2.88 14.55 24.918 0 0 0
"69" "Aonyx_capensis" 25 1 19322.22 0 -8.89 34.83 23.307 0 0 0
"70" "Lutrogale_perspicillata" 30 1 8912.49 0 11.88 32.54 24.708 0 0 0
"71" "Pteronura_brasiliensis" 30 1 26000 0 -8.52 26.74 24.544 0 0 0
"72" "Taxidea_taxus" 1 1 7842.15 0 38.45 60 9.154 0 0 0
