# Supplementary material for: An interspecific assessment of Bergmann’s rule in 22 mammalian families
Source: BMC Evol Biol. 2016 Oct 19;16:222. doi: 10.1186/s12862-016-0778-x (PMC5069937; doi:10.1186/s12862-016-0778-x)
Supplement: Additional file 1: — All phylogenies used in analyses. R script for data extraction and analyses. Detailed results/raw output from SLOUCH. SLOUCH input data. Likelihood plots for all half-life estimations. (ZIP 2442 kb) [file 12862_2016_778_MOESM1_ESM.zip › Additional file 1/Results Bergman's rule - body mass/Nesomyidae_results.txt]

#####Pylogentic signal:

==================================================

BEST ESTIMATES & MODEL FIT

==================================================
MODEL PARAMETERS
                                   Estimate
Rate of adaptation             8.553149e-04
Phylogenetic half-life         8.104000e+02
Phylogenetic correction factor 4.275355e-04
Stationary variance            9.457000e+02

--------------------------------------------------
PRIMARY OPTIMA

             Estimate Std.error
Theta_global 3.871757 0.4633539

--------------------------------------------------
MODEL FIT

                  Value
Support   -4.538342e+01
AIC        9.676684e+01
AICc       9.762398e+01
SIC        1.011640e+02
r squared  2.218183e-14
SST        3.203264e+01
SSE        3.203264e+01

==================================================

#####BM~Mid_latitude:

==================================================

BEST ESTIMATES & MODEL FIT

==================================================
MODEL PARAMETERS
                                   Estimate
Rate of adaptation             8.939221e-04
Phylogenetic half-life         7.754000e+02
Phylogenetic correction factor 4.468279e-04
Stationary variance            9.007000e+02

                   abs(lat)
Predictor theta    16.28414
Predictor variance 59.14878

--------------------------------------------------
PRIMARY OPTIMA

Evolutionary regression

          Estimate Std. Error
Intercept  4.03385    0.66865
abs(lat)  -0.00996    0.02964

Optimal regression

          Estimate Std. Error
K          4.03385    0.66865
abs(lat) -22.28601   66.34410

Decomposition of K assuming Ya = Xa to get the optimal regression intercept Bo

[1] 366.7802

(Use this as the intercept when plotting the regression line)

--------------------------------------------------
MODEL FIT

                Value
Support   -45.3318352
AIC        98.6636704
AICc      100.1451519
SIC       104.5266140
r squared   0.3510175
SST        32.1463207
SSE        32.0334815

==================================================

#####BM~max_latitude:

==================================================

BEST ESTIMATES & MODEL FIT

==================================================
MODEL PARAMETERS
                                   Estimate
Rate of adaptation             8.939221e-04
Phylogenetic half-life         7.754000e+02
Phylogenetic correction factor 4.468279e-04
Stationary variance            8.507000e+02

                   abs(lat_m)
Predictor theta       21.5980
Predictor variance   152.6463

--------------------------------------------------
PRIMARY OPTIMA

Evolutionary regression

           Estimate Std. Error
Intercept   4.36476    0.59942
abs(lat_m) -0.02288    0.01809

Optimal regression

            Estimate Std. Error
K            4.36476    0.59942
abs(lat_m) -51.19706   40.47794

Decomposition of K assuming Ya = Xa to get the optimal regression intercept Bo

[1] 1109.625

(Use this as the intercept when plotting the regression line)

--------------------------------------------------
MODEL FIT

               Value
Support   -44.666872
AIC        97.333744
AICc       98.815225
SIC       103.196687
r squared   4.768831
SST        33.546041
SSE        31.946287

==================================================

#####BM~Temperature:

==================================================

BEST ESTIMATES & MODEL FIT

==================================================
MODEL PARAMETERS
                                   Estimate
Rate of adaptation             8.660010e-04
Phylogenetic half-life         8.004000e+02
Phylogenetic correction factor 4.328755e-04
Stationary variance            9.257000e+02

                       temp
Predictor theta    20.15358
Predictor variance 35.13405

--------------------------------------------------
PRIMARY OPTIMA

Evolutionary regression

          Estimate Std. Error
Intercept  4.23843    0.90149
temp      -0.01820    0.03841

Optimal regression

      Estimate Std. Error
K      4.23843    0.90149
temp -42.04739   88.73093

Decomposition of K assuming Ya = Xa to get the optimal regression intercept Bo

[1] 851.2772

(Use this as the intercept when plotting the regression line)

--------------------------------------------------
MODEL FIT

                Value
Support   -45.2807962
AIC        98.5615924
AICc      100.0430739
SIC       104.4245360
r squared   0.6962807
SST        32.2510395
SSE        32.0264817

==================================================
