# Supplementary material for: An interspecific assessment of Bergmann’s rule in 22 mammalian families
Source: BMC Evol Biol. 2016 Oct 19;16:222. doi: 10.1186/s12862-016-0778-x (PMC5069937; doi:10.1186/s12862-016-0778-x)
Supplement: Additional file 1: — All phylogenies used in analyses. R script for data extraction and analyses. Detailed results/raw output from SLOUCH. SLOUCH input data. Likelihood plots for all half-life estimations. (ZIP 2442 kb) [file 12862_2016_778_MOESM1_ESM.zip › Additional file 1/Results Bergman's rule - body mass/Nesomyidae_sloutch_rdat.txt]

"species" "ancestor" "time" "BM" "me.BM" "lat" "lat_m" "temp" "me.lat" "me.lat_m" "me.temp"
"1" NA 0 0 NA NA NA NA NA NA NA NA
"2" NA 1 0.16852444599078 NA NA NA NA NA NA NA NA
"3" NA 2 0.37923736987096 NA NA NA NA NA NA NA NA
"4" NA 3 0.493761485509457 NA NA NA NA NA NA NA NA
"5" NA 4 0.637154237066676 NA NA NA NA NA NA NA NA
"6" NA 5 0.773014428141709 NA NA NA NA NA NA NA NA
"7" NA 6 0.807509971618856 NA NA NA NA NA NA NA NA
"8" NA 7 0.841680994488123 NA NA NA NA NA NA NA NA
"9" NA 8 0.884266517817411 NA NA NA NA NA NA NA NA
"10" NA 2 0.292568777750065 NA NA NA NA NA NA NA NA
"11" NA 10 0.790404870970189 NA NA NA NA NA NA NA NA
"12" NA 10 0.454785464000001 NA NA NA NA NA NA NA NA
"13" NA 12 0.618130367036976 NA NA NA NA NA NA NA NA
"14" NA 13 0.840402779178344 NA NA NA NA NA NA NA NA
"15" NA 1 0.04601969885417 NA NA NA NA NA NA NA NA
"16" NA 15 0.290035039067423 NA NA NA NA NA NA NA NA
"17" NA 16 0.290035039067423 NA NA NA NA NA NA NA NA
"18" NA 15 0.238915022852082 NA NA NA NA NA NA NA NA
"19" NA 18 0.542878926597497 NA NA NA NA NA NA NA NA
"20" NA 18 0.287945182712598 NA NA NA NA NA NA NA NA
"21" NA 20 0.595787440142071 NA NA NA NA NA NA NA NA
"22" NA 20 0.433622277614514 NA NA NA NA NA NA NA NA
"23" NA 22 0.490127897501495 NA NA NA NA NA NA NA NA
"24" NA 23 0.490127897501495 NA NA NA NA NA NA NA NA
"25" NA 22 0.433622277614514 NA NA NA NA NA NA NA NA
"26" "Brachytarsomys_albicauda" 3 1 200 0 -18.45 22.95 19.581 0 0 0
"27" "Eliurus_penicillatus" 5 1 100 0 -20.46 20.52 17.049 0 0 0
"28" "Eliurus_majori" 6 1 100 0 -17.69 22.94 19.768 0 0 0
"29" "Eliurus_tanala" 7 1 89.99 0 -20.2 22.96 19.196 0 0 0
"30" "Eliurus_myoxinus" 9 1 69.76 0 -19.02 25.47 24.091 0 0 0
"31" "Eliurus_minor" 9 1 57.53 0 -18.53 22.99 19.729 0 0 0
"32" "Eliurus_webbi" 8 1 61.13 0 -17.71 23.07 20.016 0 0 0
"33" "Gymnuromys_roberti" 4 1 97.5 0 -20.64 23.1 18.809 0 0 0
"34" "Macrotarsomys_bastardi" 11 1 28.45 0 -20.58 25.49 24.067 0 0 0
"35" "Macrotarsomys_ingens" 11 1 54.99 0 -16.36 16.45 26.45 0 0 0
"36" "Hypogeomys_antimena" 12 1 1175.93 0 -20.06 20.44 24.76 0 0 0
"37" "Nesomys_rufus" 13 1 163.96 0 -18.21 22.77 19.18 0 0 0
"38" "Brachyuromys_betsileoensis" 14 1 93.58 0 -20.07 22.64 18.484 0 0 0
"39" "Brachyuromys_ramirohitra" 14 1 92.31 0 -21.44 22.82 18.549 0 0 0
"40" "Mystromys_albicaudatus" 16 1 86.85 0 -29.94 34.83 15.801 0 0 0
"41" "Petromyscus_collinus" 17 1 20 0 -24.17 32.6 16.671 0 0 0
"42" "Petromyscus_monticularis" 17 1 20.72 0 -27.37 28.55 19.903 0 0 0
"43" "Delanymys_brooksi" 15 1 4.99 0 -1.73 3.09 19.249 0 0 0
"44" "Cricetomys_emini" 19 1 1280 0 1.58 9.22 24.28 0 0 0
"45" "Beamys_hindei" 19 1 75.8 0 -6.85 10.86 24.704 0 0 0
"46" "Saccostomus_campestris" 21 1 50.33 0 -19.68 34.83 20.656 0 0 0
"47" "Saccostomus_mearnsi" 21 1 64.91 0 1.24 7.01 23.894 0 0 0
"48" "Malacothrix_typica" 23 1 17.02 0 -21.23 34.83 18.615 0 0 0
"49" "Megadendromus_nikolausi" 23 1 52 0 6.58 7.04 1.403 0 0 0
"50" "Prionomys_batesi" 23 1 12.5 0 4.84 5.41 25.008 0 0 0
"51" "Dendromus_lovati" 24 1 12 0 9.08 11.91 14.937 0 0 0
"52" "Dendromus_melanotis" 24 1 9.1 0 -11.44 34.44 22.497 0 0 0
"53" "Dendromus_mesomelas" 24 1 10.2 0 -14.74 34.68 21.119 0 0 0
"54" "Dendromus_mystacalis" 24 1 8.17 0 -10.6 34.1 21.507 0 0 0
"55" "Dendromus_nyikae" 24 1 15 0 -13.31 23.63 21.719 0 0 0
"56" "Steatomys_parvus" 25 1 4.99 0 -11.36 28.27 21.792 0 0 0
"57" "Steatomys_krebsii" 25 1 20.67 0 -23.12 34.83 19.603 0 0 0
