# Supplementary material for: An interspecific assessment of Bergmann’s rule in 22 mammalian families
Source: BMC Evol Biol. 2016 Oct 19;16:222. doi: 10.1186/s12862-016-0778-x (PMC5069937; doi:10.1186/s12862-016-0778-x)
Supplement: Additional file 1: — All phylogenies used in analyses. R script for data extraction and analyses. Detailed results/raw output from SLOUCH. SLOUCH input data. Likelihood plots for all half-life estimations. (ZIP 2442 kb) [file 12862_2016_778_MOESM1_ESM.zip › Additional file 1/Results Bergman's rule - body mass/Phyllostomidae_results.txt]

#####Pylogentic signal:

==================================================

BEST ESTIMATES & MODEL FIT

==================================================
MODEL PARAMETERS
                                   Estimate
Rate of adaptation                0.4053492
Phylogenetic half-life            1.7100000
Phylogenetic correction factor    0.1778544
Stationary variance               1.2000000

--------------------------------------------------
PRIMARY OPTIMA

             Estimate Std.error
Theta_global 3.014872 0.2612811

--------------------------------------------------
MODEL FIT

                  Value
Support   -8.936329e+01
AIC        1.847266e+02
AICc       1.849740e+02
SIC        1.925719e+02
r squared  2.835256e-14
SST        1.002439e+02
SSE        1.002439e+02

==================================================

#####BM~Mid_latitude:

==================================================

BEST ESTIMATES & MODEL FIT

==================================================
MODEL PARAMETERS
                                   Estimate
Rate of adaptation                0.4175585
Phylogenetic half-life            1.6600000
Phylogenetic correction factor    0.1825169
Stationary variance               1.1500000

                     abs(lat)
Predictor theta      6.900645
Predictor variance 152.995962

--------------------------------------------------
PRIMARY OPTIMA

Evolutionary regression

          Estimate Std. Error
Intercept  3.00699    0.26263
abs(lat)   0.00109    0.00750

Optimal regression

         Estimate Std. Error
K         3.00699    0.26263
abs(lat)  0.00596    0.04108

Decomposition of K assuming Ya = Xa to get the optimal regression intercept Bo

[1] 2.973384

(Use this as the intercept when plotting the regression line)

--------------------------------------------------
MODEL FIT

                 Value
Support   -89.35458095
AIC       186.70916190
AICc      187.12582857
SIC       197.16964397
r squared   0.02060655
SST       102.04194520
SSE       102.02091787

==================================================

#####BM~max_latitude:

==================================================

BEST ESTIMATES & MODEL FIT

==================================================
MODEL PARAMETERS
                                   Estimate
Rate of adaptation                0.3536465
Phylogenetic half-life            1.9600000
Phylogenetic correction factor    0.1576988
Stationary variance               1.3000000

                   abs(lat_m)
Predictor theta      24.81549
Predictor variance  179.18243

--------------------------------------------------
PRIMARY OPTIMA

Evolutionary regression

           Estimate Std. Error
Intercept   3.21020    0.31320
abs(lat_m) -0.00794    0.00683

Optimal regression

           Estimate Std. Error
K           3.21020    0.31320
abs(lat_m) -0.05035    0.04329

Decomposition of K assuming Ya = Xa to get the optimal regression intercept Bo

[1] 4.262612

(Use this as the intercept when plotting the regression line)

--------------------------------------------------
MODEL FIT

              Value
Support   -88.70175
AIC       185.40350
AICc      185.82017
SIC       195.86399
r squared   1.31107
SST       103.19437
SSE       101.84142

==================================================

#####BM~Temperature:

==================================================

BEST ESTIMATES & MODEL FIT

==================================================
MODEL PARAMETERS
                                   Estimate
Rate of adaptation                0.4175585
Phylogenetic half-life            1.6600000
Phylogenetic correction factor    0.1825169
Stationary variance               1.1500000

                        temp
Predictor theta    23.249388
Predictor variance  9.675252

--------------------------------------------------
PRIMARY OPTIMA

Evolutionary regression

          Estimate Std. Error
Intercept  3.68216    0.74249
temp      -0.02868    0.02992

Optimal regression

     Estimate Std. Error
K     3.68216    0.74249
temp -0.15712    0.16391

Decomposition of K assuming Ya = Xa to get the optimal regression intercept Bo

[1] 6.668375

(Use this as the intercept when plotting the regression line)

--------------------------------------------------
MODEL FIT

                Value
Support   -88.9048695
AIC       185.8097390
AICc      186.2264057
SIC       196.2702211
r squared   0.9042307
SST       101.6158325
SSE       100.6969910

==================================================
