# Supplementary material for: An interspecific assessment of Bergmann’s rule in 22 mammalian families
Source: BMC Evol Biol. 2016 Oct 19;16:222. doi: 10.1186/s12862-016-0778-x (PMC5069937; doi:10.1186/s12862-016-0778-x)
Supplement: Additional file 1: — All phylogenies used in analyses. R script for data extraction and analyses. Detailed results/raw output from SLOUCH. SLOUCH input data. Likelihood plots for all half-life estimations. (ZIP 2442 kb) [file 12862_2016_778_MOESM1_ESM.zip › Additional file 1/Results Bergman's rule - body mass/Pteropodidae_results.txt]

#####Pylogentic signal:

==================================================

BEST ESTIMATES & MODEL FIT

==================================================
MODEL PARAMETERS
                                   Estimate
Rate of adaptation                4.6209812
Phylogenetic half-life            0.1500000
Phylogenetic correction factor    0.6114957
Stationary variance               1.1800000

--------------------------------------------------
PRIMARY OPTIMA

        Estimate
Bo      3.551455
Ya      8.652908

--------------------------------------------------
MODEL FIT

               Value
Support   -62.633892
AIC       133.267785
AICc      134.118849
SIC       141.072760
r squared   1.702161
SST        52.939682
SSE        52.038564

==================================================

#####BM~Mid_latitude:

==================================================

BEST ESTIMATES & MODEL FIT

==================================================
MODEL PARAMETERS
                                   Estimate
Rate of adaptation                5.3319014
Phylogenetic half-life            0.1300000
Phylogenetic correction factor    0.6517348
Stationary variance               1.0200000

                      abs(lat)
Predictor theta       8.092933
Predictor variance 1692.488524

--------------------------------------------------
PRIMARY OPTIMA

Evolutionary regression

          Estimate Std. Error
Intercept  3.87739    0.29347
abs(lat)   0.01713    0.01075

Optimal regression

         Estimate Std. Error
Xa        1.25820    3.90666
Bo       10.57419   17.15988
Ya       -0.89337   16.17291
abs(lat)  0.02502    0.01839
--------------------------------------------------
MODEL FIT

               Value
Support   -61.246606
AIC       134.493212
AICc      136.359879
SIC       146.200675
r squared   6.872015
SST        46.122247
SSE        42.952719

==================================================

#####BM~max_latitude:

==================================================

BEST ESTIMATES & MODEL FIT

==================================================
MODEL PARAMETERS
                                   Estimate
Rate of adaptation                4.3321699
Phylogenetic half-life            0.1600000
Phylogenetic correction factor    0.5929044
Stationary variance               0.9600000

                   abs(lat_m)
Predictor theta      17.72278
Predictor variance 2966.27268

--------------------------------------------------
PRIMARY OPTIMA

Evolutionary regression

           Estimate Std. Error
Intercept   3.67372    0.35498
abs(lat_m)  0.02141    0.00757

Optimal regression

           Estimate Std. Error
Xa          0.90295    4.62550
Bo         10.00628   18.17269
Ya          0.74198   10.83135
abs(lat_m)  0.03446    0.01311
--------------------------------------------------
MODEL FIT

              Value
Support   -59.19976
AIC       130.39953
AICc      132.26619
SIC       142.10699
r squared  14.34450
SST        57.30411
SSE        49.08412

==================================================

#####BM~Temperature:

==================================================

BEST ESTIMATES & MODEL FIT

==================================================
MODEL PARAMETERS
                                   Estimate
Rate of adaptation                5.3319014
Phylogenetic half-life            0.1300000
Phylogenetic correction factor    0.6517348
Stationary variance               1.0200000

                       temp
Predictor theta    23.40294
Predictor variance 53.39148

--------------------------------------------------
PRIMARY OPTIMA

Evolutionary regression

          Estimate Std. Error
Intercept  5.87949    1.42462
temp      -0.07840    0.05834

Optimal regression

     Estimate Std. Error
Xa    3.45796    3.96587
Bo   11.41876   15.10606
Ya   -3.82554   14.72601
temp -0.12627    0.09170
--------------------------------------------------
MODEL FIT

               Value
Support   -61.420981
AIC       134.841962
AICc      136.708629
SIC       146.549425
r squared   6.494458
SST        55.774277
SSE        52.152040

==================================================
