# Supplementary material for: An interspecific assessment of Bergmann’s rule in 22 mammalian families
Source: BMC Evol Biol. 2016 Oct 19;16:222. doi: 10.1186/s12862-016-0778-x (PMC5069937; doi:10.1186/s12862-016-0778-x)
Supplement: Additional file 1: — All phylogenies used in analyses. R script for data extraction and analyses. Detailed results/raw output from SLOUCH. SLOUCH input data. Likelihood plots for all half-life estimations. (ZIP 2442 kb) [file 12862_2016_778_MOESM1_ESM.zip › Additional file 1/Results Bergman's rule - body mass/Sciuridae_results.txt]

#####Pylogentic signal:

==================================================

BEST ESTIMATES & MODEL FIT

==================================================
MODEL PARAMETERS
                                   Estimate
Rate of adaptation                0.4915937
Phylogenetic half-life            1.4100000
Phylogenetic correction factor    0.2100201
Stationary variance               2.5000000

--------------------------------------------------
PRIMARY OPTIMA

             Estimate Std.error
Theta_global 5.409806 0.4230568

--------------------------------------------------
MODEL FIT

                  Value
Support   -2.061719e+02
AIC        4.183438e+02
AICc       4.184688e+02
SIC        4.281781e+02
r squared  2.916069e-14
SST        1.949316e+02
SSE        1.949316e+02

==================================================

#####BM~Mid_latitude:

==================================================

BEST ESTIMATES & MODEL FIT

==================================================
MODEL PARAMETERS
                                   Estimate
Rate of adaptation                0.5728489
Phylogenetic half-life            1.2100000
Phylogenetic correction factor    0.2387462
Stationary variance               2.2000000

                    abs(lat)
Predictor theta     14.14949
Predictor variance 560.13323

--------------------------------------------------
PRIMARY OPTIMA

Evolutionary regression

          Estimate Std. Error
Intercept  5.35008    0.41091
abs(lat)   0.00429    0.00458

Optimal regression

         Estimate Std. Error
K         5.35008    0.41091
abs(lat)  0.01798    0.01918

Decomposition of K assuming Ya = Xa to get the optimal regression intercept Bo

[1] 5.156403

(Use this as the intercept when plotting the regression line)

--------------------------------------------------
MODEL FIT

                 Value
Support   -205.7510679
AIC        419.5021359
AICc       419.7115599
SIC        432.6145945
r squared    0.4539164
SST        193.6628650
SSE        192.7837975

==================================================

#####BM~max_latitude:

==================================================

BEST ESTIMATES & MODEL FIT

==================================================
MODEL PARAMETERS
                                   Estimate
Rate of adaptation                0.5728489
Phylogenetic half-life            1.2100000
Phylogenetic correction factor    0.2387462
Stationary variance               2.2000000

                   abs(lat_m)
Predictor theta      21.69655
Predictor variance 1202.89391

--------------------------------------------------
PRIMARY OPTIMA

Evolutionary regression

           Estimate Std. Error
Intercept   5.40924    0.41071
abs(lat_m)  0.00014    0.00317

Optimal regression

           Estimate Std. Error
K           5.40924    0.41071
abs(lat_m)  0.00060    0.01326

Decomposition of K assuming Ya = Xa to get the optimal regression intercept Bo

[1] 5.399376

(Use this as the intercept when plotting the regression line)

--------------------------------------------------
MODEL FIT

                  Value
Support   -2.061848e+02
AIC        4.203695e+02
AICc       4.205790e+02
SIC        4.334820e+02
r squared  1.043938e-03
SST        1.941737e+02
SSE        1.941717e+02

==================================================

#####BM~Temperature:

==================================================

BEST ESTIMATES & MODEL FIT

==================================================
MODEL PARAMETERS
                                   Estimate
Rate of adaptation                0.4305262
Phylogenetic half-life            1.6100000
Phylogenetic correction factor    0.1874290
Stationary variance               2.8000000

                        temp
Predictor theta     20.50722
Predictor variance 257.32649

--------------------------------------------------
PRIMARY OPTIMA

Evolutionary regression

          Estimate Std. Error
Intercept  5.39924    0.45845
temp       0.00042    0.00676

Optimal regression

     Estimate Std. Error
K     5.39924    0.45845
temp  0.00225    0.03609

Decomposition of K assuming Ya = Xa to get the optimal regression intercept Bo

[1] 5.361718

(Use this as the intercept when plotting the regression line)

--------------------------------------------------
MODEL FIT

                  Value
Support   -2.061841e+02
AIC        4.203683e+02
AICc       4.205777e+02
SIC        4.334807e+02
r squared  1.989762e-03
SST        1.956072e+02
SSE        1.956033e+02

==================================================
