# Supplementary material for: An interspecific assessment of Bergmann’s rule in 22 mammalian families
Source: BMC Evol Biol. 2016 Oct 19;16:222. doi: 10.1186/s12862-016-0778-x (PMC5069937; doi:10.1186/s12862-016-0778-x)
Supplement: Additional file 1: — All phylogenies used in analyses. R script for data extraction and analyses. Detailed results/raw output from SLOUCH. SLOUCH input data. Likelihood plots for all half-life estimations. (ZIP 2442 kb) [file 12862_2016_778_MOESM1_ESM.zip › Additional file 1/Results Bergman's rule - body mass/Sciuridae_sloutch_rdat.txt]

"species" "ancestor" "time" "BM" "me.BM" "lat" "lat_m" "temp" "me.lat" "me.lat_m" "me.temp"
"1" NA 0 0 NA NA NA NA NA NA NA NA
"2" NA 1 0.094911550092999 NA NA NA NA NA NA NA NA
"3" NA 2 0.30775348290784 NA NA NA NA NA NA NA NA
"4" NA 3 0.554340860507679 NA NA NA NA NA NA NA NA
"5" NA 4 0.682738273696947 NA NA NA NA NA NA NA NA
"6" NA 5 0.814191583843175 NA NA NA NA NA NA NA NA
"7" NA 6 0.914861043910244 NA NA NA NA NA NA NA NA
"8" NA 6 0.845582640848337 NA NA NA NA NA NA NA NA
"9" NA 8 0.857545886375074 NA NA NA NA NA NA NA NA
"10" NA 9 0.883932918775376 NA NA NA NA NA NA NA NA
"11" NA 10 0.938887054355338 NA NA NA NA NA NA NA NA
"12" NA 10 0.894943773358471 NA NA NA NA NA NA NA NA
"13" NA 12 0.973208205816803 NA NA NA NA NA NA NA NA
"14" NA 8 0.954430637398157 NA NA NA NA NA NA NA NA
"15" NA 5 0.722108202346511 NA NA NA NA NA NA NA NA
"16" NA 15 0.95457178086854 NA NA NA NA NA NA NA NA
"17" NA 4 0.977782685942773 NA NA NA NA NA NA NA NA
"18" NA 3 0.456912640831364 NA NA NA NA NA NA NA NA
"19" NA 18 0.492828286781846 NA NA NA NA NA NA NA NA
"20" NA 19 0.719973559512529 NA NA NA NA NA NA NA NA
"21" NA 20 0.771470128176511 NA NA NA NA NA NA NA NA
"22" NA 21 0.862996070707398 NA NA NA NA NA NA NA NA
"23" NA 19 0.552355969984323 NA NA NA NA NA NA NA NA
"24" NA 23 0.608722613076384 NA NA NA NA NA NA NA NA
"25" NA 24 0.731679532251987 NA NA NA NA NA NA NA NA
"26" NA 18 0.59756039214191 NA NA NA NA NA NA NA NA
"27" NA 26 0.630175865722385 NA NA NA NA NA NA NA NA
"28" NA 27 0.917925875772206 NA NA NA NA NA NA NA NA
"29" NA 27 0.698738364053518 NA NA NA NA NA NA NA NA
"30" NA 29 0.797259499496251 NA NA NA NA NA NA NA NA
"31" NA 30 0.914298490128506 NA NA NA NA NA NA NA NA
"32" NA 29 0.788103625250561 NA NA NA NA NA NA NA NA
"33" NA 32 0.877002725664146 NA NA NA NA NA NA NA NA
"34" NA 33 0.877002725664146 NA NA NA NA NA NA NA NA
"35" NA 32 0.91635854447077 NA NA NA NA NA NA NA NA
"36" NA 2 0.118393991200077 NA NA NA NA NA NA NA NA
"37" NA 36 0.394234695079929 NA NA NA NA NA NA NA NA
"38" NA 37 0.820584894580313 NA NA NA NA NA NA NA NA
"39" NA 37 0.446138077677512 NA NA NA NA NA NA NA NA
"40" NA 39 0.547416488864505 NA NA NA NA NA NA NA NA
"41" NA 40 0.689697349990721 NA NA NA NA NA NA NA NA
"42" NA 41 0.746268893300916 NA NA NA NA NA NA NA NA
"43" NA 41 0.76972141727626 NA NA NA NA NA NA NA NA
"44" NA 43 0.85054494938673 NA NA NA NA NA NA NA NA
"45" NA 40 0.591744589831452 NA NA NA NA NA NA NA NA
"46" NA 45 0.618442597988953 NA NA NA NA NA NA NA NA
"47" NA 46 0.640185768379943 NA NA NA NA NA NA NA NA
"48" NA 47 0.713967457974543 NA NA NA NA NA NA NA NA
"49" NA 47 0.748663872341652 NA NA NA NA NA NA NA NA
"50" NA 45 0.625415052180322 NA NA NA NA NA NA NA NA
"51" NA 50 0.678378961276736 NA NA NA NA NA NA NA NA
"52" NA 51 0.741110982986004 NA NA NA NA NA NA NA NA
"53" NA 52 0.897270540776555 NA NA NA NA NA NA NA NA
"54" NA 53 0.897270540776555 NA NA NA NA NA NA NA NA
"55" NA 51 0.874194056410345 NA NA NA NA NA NA NA NA
"56" NA 39 0.699077791539956 NA NA NA NA NA NA NA NA
"57" NA 36 0.188255135762024 NA NA NA NA NA NA NA NA
"58" NA 57 0.2996017245943 NA NA NA NA NA NA NA NA
"59" NA 58 0.448866987606085 NA NA NA NA NA NA NA NA
"60" NA 59 0.4827979788948 NA NA NA NA NA NA NA NA
"61" NA 60 0.513656181509812 NA NA NA NA NA NA NA NA
"62" NA 61 0.695655254069957 NA NA NA NA NA NA NA NA
"63" NA 62 0.695655254069957 NA NA NA NA NA NA NA NA
"64" NA 61 0.598246108609551 NA NA NA NA NA NA NA NA
"65" NA 64 0.709121804746274 NA NA NA NA NA NA NA NA
"66" NA 65 0.738912978049024 NA NA NA NA NA NA NA NA
"67" NA 66 0.922921956501516 NA NA NA NA NA NA NA NA
"68" NA 64 0.598246108609551 NA NA NA NA NA NA NA NA
"69" NA 60 0.733871113033103 NA NA NA NA NA NA NA NA
"70" NA 58 0.357640270285486 NA NA NA NA NA NA NA NA
"71" NA 70 0.644850360531972 NA NA NA NA NA NA NA NA
"72" NA 71 0.730356151345993 NA NA NA NA NA NA NA NA
"73" NA 72 0.7900017634573 NA NA NA NA NA NA NA NA
"74" NA 73 0.925111649450517 NA NA NA NA NA NA NA NA
"75" NA 73 0.929720896312052 NA NA NA NA NA NA NA NA
"76" NA 75 0.986081648655713 NA NA NA NA NA NA NA NA
"77" NA 72 0.751817748478704 NA NA NA NA NA NA NA NA
"78" NA 77 0.868069214168682 NA NA NA NA NA NA NA NA
"79" NA 78 0.944360363254802 NA NA NA NA NA NA NA NA
"80" NA 79 0.987134149584353 NA NA NA NA NA NA NA NA
"81" NA 80 0.994143739561651 NA NA NA NA NA NA NA NA
"82" NA 78 0.888035713131386 NA NA NA NA NA NA NA NA
"83" NA 82 0.896112310895419 NA NA NA NA NA NA NA NA
"84" NA 77 0.775242779524894 NA NA NA NA NA NA NA NA
"85" NA 84 0.830946953037877 NA NA NA NA NA NA NA NA
"86" NA 85 0.852669681542346 NA NA NA NA NA NA NA NA
"87" NA 86 0.945853135660856 NA NA NA NA NA NA NA NA
"88" NA 86 0.86912129863074 NA NA NA NA NA NA NA NA
"89" NA 84 0.809086551218316 NA NA NA NA NA NA NA NA
"90" NA 89 0.840029105318032 NA NA NA NA NA NA NA NA
"91" NA 90 0.85943697261661 NA NA NA NA NA NA NA NA
"92" NA 91 0.892783395119395 NA NA NA NA NA NA NA NA
"93" NA 92 0.945466381009578 NA NA NA NA NA NA NA NA
"94" NA 92 0.965009349553463 NA NA NA NA NA NA NA NA
"95" NA 91 0.942507511011831 NA NA NA NA NA NA NA NA
"96" NA 95 0.96989894844224 NA NA NA NA NA NA NA NA
"97" NA 96 0.988396908567018 NA NA NA NA NA NA NA NA
"98" NA 95 0.990206715807412 NA NA NA NA NA NA NA NA
"99" NA 90 0.864445096330896 NA NA NA NA NA NA NA NA
"100" NA 99 0.961362996614406 NA NA NA NA NA NA NA NA
"101" NA 89 0.878723884008221 NA NA NA NA NA NA NA NA
"102" NA 101 0.911446400342094 NA NA NA NA NA NA NA NA
"103" NA 102 0.918557501702703 NA NA NA NA NA NA NA NA
"104" NA 101 0.889034428362116 NA NA NA NA NA NA NA NA
"105" NA 104 0.900806088813305 NA NA NA NA NA NA NA NA
"106" NA 105 0.92657310824241 NA NA NA NA NA NA NA NA
"107" NA 105 0.909010479571351 NA NA NA NA NA NA NA NA
"108" NA 107 0.968064168624646 NA NA NA NA NA NA NA NA
"109" NA 108 0.98626114895114 NA NA NA NA NA NA NA NA
"110" NA 71 0.707513477289896 NA NA NA NA NA NA NA NA
"111" NA 110 0.841168403072273 NA NA NA NA NA NA NA NA
"112" NA 110 0.967382416140133 NA NA NA NA NA NA NA NA
"113" NA 112 0.98381287447766 NA NA NA NA NA NA NA NA
"114" NA 70 0.72477047036602 NA NA NA NA NA NA NA NA
"115" NA 114 0.858606763945715 NA NA NA NA NA NA NA NA
"116" NA 115 0.883808393769098 NA NA NA NA NA NA NA NA
"117" NA 116 0.959858689889785 NA NA NA NA NA NA NA NA
"118" NA 117 0.967784058277248 NA NA NA NA NA NA NA NA
"119" NA 117 0.972638297281495 NA NA NA NA NA NA NA NA
"120" NA 116 0.905814447773011 NA NA NA NA NA NA NA NA
"121" NA 115 0.877904346129749 NA NA NA NA NA NA NA NA
"122" NA 121 0.959923489724892 NA NA NA NA NA NA NA NA
"123" NA 121 0.88568144945111 NA NA NA NA NA NA NA NA
"124" NA 123 0.910086102215242 NA NA NA NA NA NA NA NA
"125" NA 124 0.92653988864102 NA NA NA NA NA NA NA NA
"126" NA 125 0.937144463253541 NA NA NA NA NA NA NA NA
"127" NA 126 0.961186499781461 NA NA NA NA NA NA NA NA
"128" NA 127 0.96708322581581 NA NA NA NA NA NA NA NA
"129" NA 128 0.976927278085733 NA NA NA NA NA NA NA NA
"130" NA 129 0.987505522002753 NA NA NA NA NA NA NA NA
"131" NA 130 0.990777562246581 NA NA NA NA NA NA NA NA
"132" NA 123 0.913878509582829 NA NA NA NA NA NA NA NA
"133" NA 132 0.952366782462051 NA NA NA NA NA NA NA NA
"134" NA 133 0.962518048599527 NA NA NA NA NA NA NA NA
"135" NA 134 0.983361798088272 NA NA NA NA NA NA NA NA
"136" NA 57 0.662947118070685 NA NA NA NA NA NA NA NA
"137" NA 136 0.793828409584033 NA NA NA NA NA NA NA NA
"138" NA 137 0.922046126983802 NA NA NA NA NA NA NA NA
"139" NA 136 0.871020537178087 NA NA NA NA NA NA NA NA
"140" NA 1 0.0884423072914812 NA NA NA NA NA NA NA NA
"141" NA 140 0.75547524009156 NA NA NA NA NA NA NA NA
"142" "Sciurus_aberti" 7 1 622.95 0 32.19 41.26 9.947 0 0 0
"143" "Sciurus_griseus" 7 1 703.85 0 40.41 48.37 10.143 0 0 0
"144" "Sciurus_variegatoides" 11 1 485 0 11.61 16.02 23.257 0 0 0
"145" "Sciurus_stramineus" 11 1 433.3 0 -3.9 6.92 19.687 0 0 0
"146" "Sciurus_aestuans" 13 1 177.34 0 -13.44 33.71 23.442 0 0 0
"147" "Sciurus_ignitus" 13 1 190 0 -12.17 24.4 22.778 0 0 0
"148" "Microsciurus_flaviventer" 12 1 92 0 -7.18 15.3 24.812 0 0 0
"149" "Sciurus_carolinensis" 9 1 545.4 0 39.17 53.41 11.403 0 0 0
"150" "Microsciurus_mimulus" 8 1 120 0 4.84 9.41 24.619 0 0 0
"151" "Microsciurus_santanderensis" 8 1 99.79 0 6.97 7.86 13.627 0 0 0
"152" "Microsciurus_alfari" 14 1 87.49 0 9.16 11.09 24.945 0 0 0
"153" "Sciurus_granatensis" 14 1 318.44 0 5.11 11.35 23.341 0 0 0
"154" "Sciurus_alleni" 5 1 465.14 0 24.41 26.5 20.8 0 0 0
"155" "Sciurus_arizonensis" 5 1 646.99 0 32.75 34.81 14.581 0 0 0
"156" "Sciurus_aureogaster" 5 1 455.57 0 19.85 25.63 21.502 0 0 0
"157" "Sciurus_colliaei" 5 1 498 0 23.83 28.81 20.272 0 0 0
"158" "Sciurus_deppei" 5 1 249.5 0 17.51 24.5 23.244 0 0 0
"159" "Sciurus_gilvigularis" 5 1 803 0 -1.38 9.65 24.937 0 0 0
"160" "Sciurus_igniventris" 5 1 700 0 -4.08 14.35 25.097 0 0 0
"161" "Sciurus_nayaritensis" 5 1 697 0 25.54 31.95 14.854 0 0 0
"162" "Sciurus_oculatus" 5 1 649.98 0 20.82 22.94 18.091 0 0 0
"163" "Sciurus_pucheranii" 5 1 803 0 4.57 8.49 18.952 0 0 0
"164" "Sciurus_pyrrhinus" 5 1 482 0 -11.97 13.7 21.1 0 0 0
"165" "Sciurus_richmondi" 5 1 237.51 0 12.65 13.39 22.516 0 0 0
"166" "Sciurus_sanborni" 5 1 136 0 -12.7 14.4 19.493 0 0 0
"167" "Sciurus_spadiceus" 5 1 403.32 0 -8.59 17.59 25.113 0 0 0
"168" "Sciurus_yucatanensis" 5 1 225 0 18.5 21.6 24.661 0 0 0
"169" "Sciurus_lis" 16 1 264.3 0 36.26 41.54 10.561 0 0 0
"170" "Sciurus_vulgaris" 16 1 333 0 53.43 72.59 -3.649 0 0 0
"171" "Rheithrosciurus_macrotis" 15 1 1353.27 0 1.49 6.26 24.217 0 0 0
"172" "Tamiasciurus_douglasii" 17 1 225 0 43.9 52.31 7.359 0 0 0
"173" "Tamiasciurus_hudsonicus" 17 1 200.24 0 50.04 67.78 0.077 0 0 0
"174" "Petaurista_elegans" 20 1 1040 0 11.31 31.4 18.594 0 0 0
"175" "Petaurista_magnificus" 20 1 1475.49 0 27.68 28.44 2.743 0 0 0
"176" "Petaurista_philippensis" 21 1 1675.83 0 17.6 29.3 20.321 0 0 0
"177" "Petaurista_petaurista" 22 1 1533.84 0 13.68 36.15 20.274 0 0 0
"178" "Petaurista_alborufus" 22 1 1501.95 0 28.07 34.69 13.411 0 0 0
"179" "Pteromyscus_pulverulentus" 24 1 251.3 0 1.22 7.68 24.746 0 0 0
"180" "Aeromys_tephromelas" 25 1 1187 0 2.59 7.03 24.603 0 0 0
"181" "Aeromys_thomasi" 25 1 1430.19 0 2.7 6.49 24.311 0 0 0
"182" "Pteromys_volans" 23 1 143.09 0 54.53 72.05 -5.939 0 0 0
"183" "Eoglaucomys_fimbriatus" 26 1 510 0 33 35.2 10.791 0 0 0
"184" "Glaucomys_sabrinus" 28 1 137.53 0 51.45 69.02 -1.082 0 0 0
"185" "Glaucomys_volans" 28 1 71.9 0 30.9 48.1 13.716 0 0 0
"186" "Hylopetes_lepidus" 31 1 63.28 0 -1.25 8.78 23.631 0 0 0
"187" "Hylopetes_spadiceus" 31 1 118.1 0 6.92 19.79 25.149 0 0 0
"188" "Petaurillus_kinlochii" 30 1 30.93 0 3.22 3.86 25.5 0 0 0
"189" "Hylopetes_platyurus" 29 1 56.98 0 0.09 6.13 25.221 0 0 0
"190" "Petinomys_setosus" 34 1 43.85 0 10.7 26.19 24.406 0 0 0
"191" "Petinomys_fuscocapillus" 34 1 794.5 0 8.5 10.69 25.904 0 0 0
"192" "Petinomys_genibarbis" 34 1 108.81 0 1.18 7.03 24.686 0 0 0
"193" "Petinomys_sagitta" 34 1 49.99 0 -7.32 8.78 24.551 0 0 0
"194" "Petinomys_vordermanni" 34 1 36.87 0 9.31 18.97 23.756 0 0 0
"195" "Hylopetes_phayrei" 33 1 226.99 0 18.89 27.93 21.928 0 0 0
"196" "Iomys_horsfieldii" 35 1 155.5 0 -0.85 8.06 24.749 0 0 0
"197" "Hylopetes_alboniger" 35 1 255.38 0 20.24 29.28 16.91 0 0 0
"198" "Funambulus_pennantii" 38 1 102.49 0 24.6 34.3 24.409 0 0 0
"199" "Funambulus_sublineatus" 38 1 70.93 0 9.14 11.64 26.291 0 0 0
"200" "Funambulus_tristriatus" 38 1 134.62 0 13.63 19.19 25.937 0 0 0
"201" "Funambulus_palmarum" 38 1 136.4 0 16.15 24.23 25.816 0 0 0
"202" "Tamiops_maritimus" 42 1 66.77 0 20.65 30.61 18.809 0 0 0
"203" "Tamiops_mcclellandii" 42 1 45.84 0 15.75 28.49 21.332 0 0 0
"204" "Dremomys_lokriah" 44 1 226.99 0 25.04 29.35 12.885 0 0 0
"205" "Dremomys_pernyi" 44 1 198.63 0 26.24 30.57 12.318 0 0 0
"206" "Dremomys_everetti" 43 1 129.78 0 4.71 6.47 22.472 0 0 0
"207" "Dremomys_rufigenis" 43 1 200.32 0 14.51 26.49 22.453 0 0 0
"208" "Sundasciurus_hippurus" 48 1 357.79 0 0.8 7.56 24.736 0 0 0
"209" "Sundasciurus_samarensis" 48 1 225 0 11.29 12.58 25.587 0 0 0
"210" "Sundasciurus_brookei" 49 1 114.05 0 2.6 5.45 22.295 0 0 0
"211" "Sundasciurus_tenuis" 49 1 74.87 0 0.89 7.73 24.844 0 0 0
"212" "Sundasciurus_lowii" 46 1 84.99 0 0.75 7.45 24.852 0 0 0
"213" "Rhinosciurus_laticaudatus" 50 1 230.3 0 0.65 7.24 24.793 0 0 0
"214" "Callosciurus_adamsi" 50 1 208.72 0 3.84 5.47 23.552 0 0 0
"215" "Callosciurus_baluensis" 50 1 323.91 0 4.87 6.26 22.605 0 0 0
"216" "Callosciurus_melanogaster" 50 1 296 0 -1.88 2.85 25.9 0 0 0
"217" "Callosciurus_orestes" 50 1 323.91 0 4.02 6.13 22.326 0 0 0
"218" "Callosciurus_notatus" 50 1 209.49 0 0.23 9.25 24.857 0 0 0
"219" "Callosciurus_erythraeus" 52 1 283.23 0 19.18 31.76 18.89 0 0 0
"220" "Callosciurus_caniceps" 53 1 264.91 0 11.44 20.24 24.901 0 0 0
"221" "Lariscus_insignis" 54 1 174.41 0 -0.76 8.78 24.813 0 0 0
"222" "Lariscus_hosei" 54 1 180 0 4.68 6.27 22.726 0 0 0
"223" "Lariscus_obscurus" 54 1 241.19 0 -2.13 3.34 25.9 0 0 0
"224" "Callosciurus_prevostii" 55 1 400 0 0.55 7.06 24.844 0 0 0
"225" "Callosciurus_nigrovittatus" 55 1 208.3 0 -0.56 8.78 24.829 0 0 0
"226" "Exilisciurus_exilis" 56 1 21.75 0 0.57 4.71 24.468 0 0 0
"227" "Exilisciurus_whiteheadi" 56 1 24.91 0 3.45 6.53 23.482 0 0 0
"228" "Exilisciurus_concinnus" 56 1 27.72 0 9.07 12.58 24.107 0 0 0
"229" "Protoxerus_stangeri" 63 1 630.43 0 -0.1 8.6 24.123 0 0 0
"230" "Protoxerus_aubinnii" 63 1 427.94 0 6.02 7.7 25.491 0 0 0
"231" "Epixerus_ebii" 62 1 520.96 0 7.13 9.92 25.315 0 0 0
"232" "Paraxerus_alexandri" 65 1 50.73 0 1.12 3.54 22.898 0 0 0
"233" "Paraxerus_boehmi" 65 1 70.24 0 -1.89 9.9 23.073 0 0 0
"234" "Paraxerus_cooperi" 65 1 250 0 6.04 8.1 23.416 0 0 0
"235" "Paraxerus_flavovittis" 65 1 160 0 -10.05 18.42 23.963 0 0 0
"236" "Paraxerus_lucifer" 65 1 692.45 0 -7.01 11.13 21.716 0 0 0
"237" "Paraxerus_palliatus" 65 1 365.37 0 -12.11 26.32 24.098 0 0 0
"238" "Paraxerus_poensis" 65 1 100 0 1.63 9.08 24.768 0 0 0
"239" "Paraxerus_vexillarius" 66 1 675 0 -4.79 5.31 23.924 0 0 0
"240" "Paraxerus_cepapi" 67 1 222.85 0 -13.98 25.71 21.663 0 0 0
"241" "Paraxerus_ochraceus" 67 1 104.3 0 -1.09 7.3 24.011 0 0 0
"242" "Funisciurus_anerythrus" 68 1 223.54 0 1.28 11.91 24.521 0 0 0
"243" "Funisciurus_bayonii" 68 1 134.99 0 -6.77 12.15 23.296 0 0 0
"244" "Funisciurus_carruthersi" 68 1 276.85 0 -1.4 3.85 19.335 0 0 0
"245" "Funisciurus_congicus" 68 1 112 0 -8.79 19.6 22.993 0 0 0
"246" "Funisciurus_isabella" 68 1 109.31 0 2.09 5.93 24.178 0 0 0
"247" "Funisciurus_lemniscatus" 68 1 140.99 0 0.02 6 24.445 0 0 0
"248" "Funisciurus_leucogenys" 68 1 250 0 4.46 8.13 24.864 0 0 0
"249" "Funisciurus_pyrropus" 68 1 243.18 0 2.62 13.37 24.41 0 0 0
"250" "Funisciurus_substriatus" 68 1 185.73 0 6.08 7.64 26.708 0 0 0
"251" "Heliosciurus_ruwenzorii" 69 1 291 0 -0.7 4.01 20.124 0 0 0
"252" "Heliosciurus_gambianus" 69 1 248.36 0 -0.5 16.79 23.712 0 0 0
"253" "Heliosciurus_mutabilis" 69 1 390 0 -15.89 25.01 23.137 0 0 0
"254" "Heliosciurus_punctatus" 69 1 173.85 0 6.73 9.11 25.545 0 0 0
"255" "Heliosciurus_rufobrachium" 69 1 332.88 0 3.98 13.97 24.55 0 0 0
"256" "Heliosciurus_undulatus" 69 1 347.33 0 -4.38 6.8 23.36 0 0 0
"257" "Myosciurus_pumilio" 59 1 16.44 0 2.03 6.1 24.3 0 0 0
"258" "Spermophilus_lateralis" 74 1 175.1 0 44.51 56.38 5.681 0 0 0
"259" "Spermophilus_madrensis" 74 1 207.12 0 27.17 28.93 11.911 0 0 0
"260" "Spermophilus_variegatus" 75 1 714.58 0 29.99 41.86 14.887 0 0 0
"261" "Spermophilus_beecheyi" 76 1 597.82 0 38.32 46.92 10.349 0 0 0
"262" "Spermophilus_atricapillus" 76 1 550.99 0 26.42 27.94 19.381 0 0 0
"263" "Marmota_caligata" 80 1 2253.71 0 57.58 70.36 -5.281 0 0 0
"264" "Marmota_vancouverensis" 81 1 5232.43 0 48.95 49.51 6.488 0 0 0
"265" "Marmota_olympus" 81 1 6299.99 0 47.66 48 8.533 0 0 0
"266" "Marmota_flaviventris" 79 1 3709.73 0 42.67 51.12 5.947 0 0 0
"267" "Marmota_caudata" 82 1 4350 0 37.7 42.7 -1.282 0 0 0
"268" "Marmota_marmota" 83 1 4059.15 0 46.15 50.05 4.667 0 0 0
"269" "Marmota_monax" 83 1 3880.93 0 48.68 65.7 2.67 0 0 0
"270" "Spermophilus_pygmaeus" 85 1 173.46 0 47.97 52.93 5.922 0 0 0
"271" "Spermophilus_fulvus" 87 1 778.38 0 41.67 51.67 8.42 0 0 0
"272" "Spermophilus_relictus" 87 1 599.99 0 41.89 44.21 -1.179 0 0 0
"273" "Spermophilus_suslicus" 88 1 252 0 50.49 55.89 5.489 0 0 0
"274" "Spermophilus_citellus" 88 1 395.97 0 45.52 50.44 8.695 0 0 0
"275" "Spermophilus_perotensis" 93 1 140 0 19.34 19.74 12.766 0 0 0
"276" "Spermophilus_spilosoma" 93 1 106.64 0 32.42 43.69 14.251 0 0 0
"277" "Spermophilus_tereticaudus" 94 1 147.57 0 32.04 37.02 18.035 0 0 0
"278" "Spermophilus_mohavensis" 94 1 213.18 0 35.3 36.23 11.5 0 0 0
"279" "Cynomys_parvidens" 96 1 899.98 0 38.49 39.42 6.149 0 0 0
"280" "Cynomys_leucurus" 97 1 963.76 0 41.59 45.32 3.837 0 0 0
"281" "Cynomys_gunnisoni" 97 1 797.93 0 36.36 39.75 9.434 0 0 0
"282" "Cynomys_mexicanus" 98 1 899.98 0 24.79 25.2 15.919 0 0 0
"283" "Cynomys_ludovicianus" 98 1 797.05 0 39.25 49.39 10.878 0 0 0
"284" "Spermophilus_franklinii" 99 1 457.64 0 46.37 55.48 6.514 0 0 0
"285" "Spermophilus_mexicanus" 100 1 177.49 0 26.39 34.33 19.194 0 0 0
"286" "Spermophilus_tridecemlineatus" 100 1 174.91 0 41.11 54.9 8.037 0 0 0
"287" "Spermophilus_brunneus" 102 1 300 0 44.53 45.09 6.168 0 0 0
"288" "Spermophilus_townsendii" 103 1 207.29 0 46.32 46.91 9.931 0 0 0
"289" "Spermophilus_washingtoni" 103 1 215.09 0 46.42 47.57 10.046 0 0 0
"290" "Spermophilus_beldingi" 106 1 272.53 0 41.29 45.9 6.97 0 0 0
"291" "Spermophilus_armatus" 106 1 306.48 0 42.02 45.76 3.072 0 0 0
"292" "Spermophilus_richardsonii" 109 1 325.1 0 49.39 55.22 3.422 0 0 0
"293" "Spermophilus_elegans" 109 1 324.45 0 43.96 47.7 3.862 0 0 0
"294" "Spermophilus_parryii" 108 1 747.09 0 63.39 72 -10.36 0 0 0
"295" "Spermophilus_columbianus" 107 1 470.94 0 49.15 55.15 2.485 0 0 0
"296" "Spermophilus_undulatus" 104 1 742.91 0 53.49 64.77 -5.142 0 0 0
"297" "Spermophilus_mollis" 71 1 165.4 0 41.83 47.09 7.097 0 0 0
"298" "Spermophilus_adocetus" 111 1 155.52 0 18.68 19.44 22.176 0 0 0
"299" "Spermophilus_annulatus" 111 1 499.99 0 19.88 21.95 22.028 0 0 0
"300" "Ammospermophilus_leucurus" 113 1 103.92 0 33.5 44.14 10.192 0 0 0
"301" "Ammospermophilus_harrisii" 113 1 126.57 0 32.24 36.14 17.911 0 0 0
"302" "Ammospermophilus_nelsoni" 112 1 160.42 0 35.77 36.75 13.354 0 0 0
"303" "Ammospermophilus_interpres" 112 1 112.53 0 30.12 35.51 17.702 0 0 0
"304" "Tamias_townsendii" 118 1 79.12 0 45.85 49.31 7.313 0 0 0
"305" "Tamias_ochrogenys" 118 1 91.69 0 39.36 40.59 10.497 0 0 0
"306" "Tamias_sonomae" 119 1 75 0 39.85 41.88 9.656 0 0 0
"307" "Tamias_senex" 119 1 89.35 0 41.13 44.94 7.764 0 0 0
"308" "Tamias_amoenus" 120 1 50.63 0 45.07 54.41 4.878 0 0 0
"309" "Tamias_siskiyou" 120 1 75 0 42.81 44.36 7.1 0 0 0
"310" "Tamias_merriami" 122 1 74.77 0 35.54 38.68 11.071 0 0 0
"311" "Tamias_obscurus" 122 1 72.99 0 30.9 34.4 13.459 0 0 0
"312" "Tamias_durangae" 124 1 84.99 0 24.79 26.42 12.972 0 0 0
"313" "Tamias_canipes" 125 1 70.2 0 32.66 34.19 13.391 0 0 0
"314" "Tamias_umbrinus" 131 1 51.75 0 40.74 45.41 4.751 0 0 0
"315" "Tamias_cinereicollis" 131 1 61.59 0 33.63 35.2 13.311 0 0 0
"316" "Tamias_palmeri" 130 1 60.74 0 36.33 36.64 14.22 0 0 0
"317" "Tamias_dorsalis" 129 1 63.66 0 33.88 42.53 11.688 0 0 0
"318" "Tamias_quadrivittatus" 128 1 57.49 0 38.06 40.98 6.65 0 0 0
"319" "Tamias_rufus" 127 1 53.6 0 38.51 40.83 6.034 0 0 0
"320" "Tamias_bulleri" 126 1 100 0 23.21 23.86 13.411 0 0 0
"321" "Tamias_ruficaudus" 132 1 60.06 0 47.73 50.52 3.281 0 0 0
"322" "Tamias_panamintinus" 134 1 51.73 0 36.95 39.06 10.896 0 0 0
"323" "Tamias_minimus" 135 1 42.87 0 50.47 66.37 0.746 0 0 0
"324" "Tamias_alpinus" 135 1 36.54 0 36.95 37.93 3.83 0 0 0
"325" "Tamias_quadrimaculatus" 133 1 83.62 0 38.82 40.28 7.965 0 0 0
"326" "Tamias_speciosus" 114 1 60.83 0 37.12 40.6 8.777 0 0 0
"327" "Tamias_sibiricus" 114 1 94.16 0 50.17 70.38 -4.88 0 0 0
"328" "Xerus_princeps" 138 1 624.9 0 -21.86 28.84 17.247 0 0 0
"329" "Xerus_inauris" 138 1 572.6 0 -24.11 32.41 18.973 0 0 0
"330" "Xerus_rutilus" 137 1 316.96 0 5.74 17.94 24.39 0 0 0
"331" "Atlantoxerus_getulus" 139 1 250.57 0 31.63 34.96 15.601 0 0 0
"332" "Xerus_erythropus" 139 1 602.23 0 12.21 28.52 25.883 0 0 0
"333" "Ratufa_bicolor" 141 1 1609.08 0 10.07 28.93 21.957 0 0 0
"334" "Ratufa_indica" 141 1 1060 0 15.4 22.6 25.612 0 0 0
"335" "Ratufa_macroura" 141 1 1326.24 0 8.43 10.95 26.431 0 0 0
"336" "Ratufa_affinis" 141 1 1155.82 0 1.35 8.65 24.884 0 0 0
"337" "Sciurillus_pusillus" 140 1 34.91 0 -1.94 9.88 25.5 0 0 0
