# Supplementary material for: An interspecific assessment of Bergmann’s rule in 22 mammalian families
Source: BMC Evol Biol. 2016 Oct 19;16:222. doi: 10.1186/s12862-016-0778-x (PMC5069937; doi:10.1186/s12862-016-0778-x)
Supplement: Additional file 1: — All phylogenies used in analyses. R script for data extraction and analyses. Detailed results/raw output from SLOUCH. SLOUCH input data. Likelihood plots for all half-life estimations. (ZIP 2442 kb) [file 12862_2016_778_MOESM1_ESM.zip › Additional file 1/Results Bergman's rule - body mass/Vespertilionidae_results.txt]

#####Pylogentic signal:

==================================================

BEST ESTIMATES & MODEL FIT

==================================================
MODEL PARAMETERS
                                   Estimate
Rate of adaptation                4.3321699
Phylogenetic half-life            0.1600000
Phylogenetic correction factor    0.6411032
Stationary variance               0.4500000

--------------------------------------------------
PRIMARY OPTIMA

        Estimate
Bo      2.853094
Ya     -3.914256

--------------------------------------------------
MODEL FIT

               Value
Support   -73.530769
AIC       155.061539
AICc      155.526655
SIC       165.104977
r squared   2.739649
SST        93.908812
SSE        91.336040

==================================================

#####BM~Mid_latitude:

==================================================

BEST ESTIMATES & MODEL FIT

==================================================
MODEL PARAMETERS
                                   Estimate
Rate of adaptation                4.3321699
Phylogenetic half-life            0.1600000
Phylogenetic correction factor    0.6411032
Stationary variance               0.4500000

                     abs(lat)
Predictor theta      19.88557
Predictor variance 1638.38330

--------------------------------------------------
PRIMARY OPTIMA

Evolutionary regression

          Estimate Std. Error
Intercept  2.45494    0.19793
abs(lat)   0.00009    0.00429

Optimal regression

          Estimate Std. Error
Xa         6.85207    3.58051
Bo       -16.91913   15.02755
Ya         8.97885   12.15814
abs(lat)   0.00193    0.00681
--------------------------------------------------
MODEL FIT

               Value
Support   -72.882532
AIC       157.765064
AICc      158.765064
SIC       172.830221
r squared   4.124867
SST        93.904098
SSE        90.030678

==================================================

#####BM~max_latitude:

==================================================

BEST ESTIMATES & MODEL FIT

==================================================
MODEL PARAMETERS
                                   Estimate
Rate of adaptation                4.3321699
Phylogenetic half-life            0.1600000
Phylogenetic correction factor    0.6411032
Stationary variance               0.4500000

                   abs(lat_m)
Predictor theta      37.55325
Predictor variance 1519.82853

--------------------------------------------------
PRIMARY OPTIMA

Evolutionary regression

           Estimate Std. Error
Intercept   2.53393    0.24369
abs(lat_m) -0.00199    0.00436

Optimal regression

            Estimate Std. Error
Xa           7.13947    3.66263
Bo         -17.65823   15.18413
Ya           9.60045   12.28584
abs(lat_m)  -0.00306    0.00697
--------------------------------------------------
MODEL FIT

               Value
Support   -72.829529
AIC       157.659058
AICc      158.659058
SIC       172.724215
r squared   4.244241
SST        93.901253
SSE        89.915858

==================================================

#####BM~Temperature:

==================================================

BEST ESTIMATES & MODEL FIT

==================================================
MODEL PARAMETERS
                                   Estimate
Rate of adaptation                4.3321699
Phylogenetic half-life            0.1600000
Phylogenetic correction factor    0.6411032
Stationary variance               0.4500000

                        temp
Predictor theta     17.88603
Predictor variance 268.21594

--------------------------------------------------
PRIMARY OPTIMA

Evolutionary regression

          Estimate Std. Error
Intercept  2.48454    0.25050
temp      -0.00158    0.01023

Optimal regression

      Estimate Std. Error
Xa     6.85864    3.58032
Bo   -16.48403   14.97315
Ya     8.50385   12.15481
temp  -0.00574    0.01623
--------------------------------------------------
MODEL FIT

              Value
Support   -72.86090
AIC       157.72180
AICc      158.72180
SIC       172.78695
r squared   4.17248
SST        93.84561
SSE        89.92992

==================================================
