# Supplementary material for: An interspecific assessment of Bergmann’s rule in 22 mammalian families
Source: BMC Evol Biol. 2016 Oct 19;16:222. doi: 10.1186/s12862-016-0778-x (PMC5069937; doi:10.1186/s12862-016-0778-x)
Supplement: Additional file 1: — All phylogenies used in analyses. R script for data extraction and analyses. Detailed results/raw output from SLOUCH. SLOUCH input data. Likelihood plots for all half-life estimations. (ZIP 2442 kb) [file 12862_2016_778_MOESM1_ESM.zip › Additional file 1/Results Bergman's rule - body mass/Vespertilionidae_sloutch_rdat.txt]

"species" "ancestor" "time" "BM" "me.BM" "lat" "lat_m" "temp" "me.lat" "me.lat_m" "me.temp"
"1" NA 0 0 NA NA NA NA NA NA NA NA
"2" NA 1 0.343665626240971 NA NA NA NA NA NA NA NA
"3" NA 2 0.422777668377884 NA NA NA NA NA NA NA NA
"4" NA 3 0.460339631059945 NA NA NA NA NA NA NA NA
"5" NA 3 0.457786869962925 NA NA NA NA NA NA NA NA
"6" NA 2 0.490729394893562 NA NA NA NA NA NA NA NA
"7" NA 1 0.264792373904266 NA NA NA NA NA NA NA NA
"8" NA 7 0.62800474439351 NA NA NA NA NA NA NA NA
"9" NA 8 0.660260339761904 NA NA NA NA NA NA NA NA
"10" NA 9 0.67348340672576 NA NA NA NA NA NA NA NA
"11" NA 10 0.716896046622236 NA NA NA NA NA NA NA NA
"12" NA 11 0.749120239496356 NA NA NA NA NA NA NA NA
"13" NA 12 0.762034515266519 NA NA NA NA NA NA NA NA
"14" NA 7 0.304432789176084 NA NA NA NA NA NA NA NA
"15" NA 14 0.322676984130619 NA NA NA NA NA NA NA NA
"16" NA 15 0.353176656694194 NA NA NA NA NA NA NA NA
"17" NA 16 0.401450141016826 NA NA NA NA NA NA NA NA
"18" NA 16 0.359991652170272 NA NA NA NA NA NA NA NA
"19" NA 18 0.370513450407938 NA NA NA NA NA NA NA NA
"20" NA 19 0.398304657840385 NA NA NA NA NA NA NA NA
"21" NA 20 0.466437602916768 NA NA NA NA NA NA NA NA
"22" NA 19 0.492293631639583 NA NA NA NA NA NA NA NA
"23" NA 18 0.38570244435707 NA NA NA NA NA NA NA NA
"24" NA 23 0.462505748946217 NA NA NA NA NA NA NA NA
"25" NA 23 0.41419039463122 NA NA NA NA NA NA NA NA
"26" NA 25 0.474927398087457 NA NA NA NA NA NA NA NA
"27" NA 25 0.461831249537958 NA NA NA NA NA NA NA NA
"28" NA 27 0.515748677987702 NA NA NA NA NA NA NA NA
"29" NA 15 0.344807891970186 NA NA NA NA NA NA NA NA
"30" NA 29 0.367796480434611 NA NA NA NA NA NA NA NA
"31" NA 30 0.435883630206844 NA NA NA NA NA NA NA NA
"32" NA 31 0.795134706887156 NA NA NA NA NA NA NA NA
"33" NA 30 0.461310491507915 NA NA NA NA NA NA NA NA
"34" NA 33 0.503381328992811 NA NA NA NA NA NA NA NA
"35" NA 29 0.406631552572028 NA NA NA NA NA NA NA NA
"36" NA 35 0.46595806066046 NA NA NA NA NA NA NA NA
"37" NA 36 0.498556466591344 NA NA NA NA NA NA NA NA
"38" NA 37 0.622753331444822 NA NA NA NA NA NA NA NA
"39" NA 36 0.488216541133015 NA NA NA NA NA NA NA NA
"40" NA 39 0.55805241730513 NA NA NA NA NA NA NA NA
"41" NA 40 0.620793292427223 NA NA NA NA NA NA NA NA
"42" NA 39 0.579821542241916 NA NA NA NA NA NA NA NA
"43" NA 35 0.465171035647719 NA NA NA NA NA NA NA NA
"44" NA 43 0.501988497528035 NA NA NA NA NA NA NA NA
"45" NA 44 0.577555328905146 NA NA NA NA NA NA NA NA
"46" NA 45 0.627482677926205 NA NA NA NA NA NA NA NA
"47" NA 44 0.509334064313617 NA NA NA NA NA NA NA NA
"48" NA 14 0.32378850158419 NA NA NA NA NA NA NA NA
"49" NA 48 0.351457370132695 NA NA NA NA NA NA NA NA
"50" NA 49 0.377387979779411 NA NA NA NA NA NA NA NA
"51" NA 50 0.412798871603706 NA NA NA NA NA NA NA NA
"52" NA 51 0.473535875059943 NA NA NA NA NA NA NA NA
"53" NA 51 0.425769410176109 NA NA NA NA NA NA NA NA
"54" NA 53 0.445149982892183 NA NA NA NA NA NA NA NA
"55" NA 54 0.460655618658577 NA NA NA NA NA NA NA NA
"56" NA 54 0.492983178076349 NA NA NA NA NA NA NA NA
"57" NA 56 0.494892842259383 NA NA NA NA NA NA NA NA
"58" NA 50 0.392785015253107 NA NA NA NA NA NA NA NA
"59" NA 58 0.410383496419134 NA NA NA NA NA NA NA NA
"60" NA 59 0.447401149200447 NA NA NA NA NA NA NA NA
"61" NA 60 0.476473970930449 NA NA NA NA NA NA NA NA
"62" NA 61 0.511460929082046 NA NA NA NA NA NA NA NA
"63" NA 59 0.430763060984298 NA NA NA NA NA NA NA NA
"64" NA 63 0.448155463281652 NA NA NA NA NA NA NA NA
"65" NA 64 0.461358903686587 NA NA NA NA NA NA NA NA
"66" NA 64 0.456170949945078 NA NA NA NA NA NA NA NA
"67" NA 66 0.481574259375444 NA NA NA NA NA NA NA NA
"68" NA 66 0.486681090006745 NA NA NA NA NA NA NA NA
"69" NA 68 0.52021437436091 NA NA NA NA NA NA NA NA
"70" NA 49 0.383060055307643 NA NA NA NA NA NA NA NA
"71" NA 70 0.439912962753371 NA NA NA NA NA NA NA NA
"72" NA 71 0.464353262359335 NA NA NA NA NA NA NA NA
"73" NA 71 0.462716407345305 NA NA NA NA NA NA NA NA
"74" NA 73 0.474423649741813 NA NA NA NA NA NA NA NA
"75" NA 70 0.406491549785056 NA NA NA NA NA NA NA NA
"76" NA 75 0.412997754067441 NA NA NA NA NA NA NA NA
"77" NA 76 0.42703728588242 NA NA NA NA NA NA NA NA
"78" NA 75 0.422670376522449 NA NA NA NA NA NA NA NA
"79" NA 78 0.424698454277641 NA NA NA NA NA NA NA NA
"80" NA 79 0.478107554851326 NA NA NA NA NA NA NA NA
"81" NA 80 0.493997871172576 NA NA NA NA NA NA NA NA
"82" NA 78 0.43009902907413 NA NA NA NA NA NA NA NA
"83" NA 82 0.463417729717423 NA NA NA NA NA NA NA NA
"84" NA 82 0.439238463345111 NA NA NA NA NA NA NA NA
"85" NA 84 0.443203028247198 NA NA NA NA NA NA NA NA
"86" NA 85 0.453422577477477 NA NA NA NA NA NA NA NA
"87" NA 86 0.499234891311388 NA NA NA NA NA NA NA NA
"88" NA 85 0.484396558548315 NA NA NA NA NA NA NA NA
"89" NA 88 0.556189856863506 NA NA NA NA NA NA NA NA
"90" NA 88 0.498714133281345 NA NA NA NA NA NA NA NA
"91" "Miniopterus_australis" 4 0.493457486583611 7.4 0 -6.73 32.12 22.809 0 0 0
"92" "Miniopterus_macrocneme" 4 0.488049061163554 7.53 0 -12.17 22.39 22.117 0 0 0
"93" "Miniopterus_magnater" 5 0.492156899945765 14.14 0 7.21 24.8 23.009 0 0 0
"94" "Miniopterus_schreibersii" 5 0.479134678101536 11.46 0 5.87 50.89 19.874 0 0 0
"95" "Miniopterus_inflatus" 6 0.548782793526637 14.9 0 -5.68 20.75 21.837 0 0 0
"96" "Miniopterus_fraterculus" 6 0.528104905265871 7.38 0 -24.05 34.21 19.779 0 0 0
"97" "Scotophilus_nux" 8 0.728594784176545 30 0 2.16 9.05 24.179 0 0 0
"98" "Scotophilus_leucogaster" 9 0.728441042798329 20.24 0 -8.12 34.83 23.559 0 0 0
"99" "Scotophilus_heathii" 10 0.761087206689255 36.13 0 20.81 35.57 22.249 0 0 0
"100" "Scotophilus_nigrita" 11 0.774322049588464 27.34 0 -8.12 34.83 23.506 0 0 0
"101" "Scotophilus_dinganii" 12 0.767272843842592 25.12 0 -8.02 33.77 23.481 0 0 0
"102" "Scotophilus_borbonicus" 13 0.769833455563181 19.02 0 -21.11 21.37 19.5 0 0 0
"103" "Scotophilus_viridis" 13 0.767080503565164 19.81 0 -7.65 29.7 23.429 0 0 0
"104" "Plecotus_auritus" 17 0.547895673063398 8.19 0 44.65 65.26 4.677 0 0 0
"105" "Plecotus_austriacus" 17 0.548258764403441 6.75 0 32.72 55.38 10.359 0 0 0
"106" "Lasionycteris_noctivagans" 20 0.531393662322437 11.02 0 43.21 62.97 7.797 0 0 0
"107" "Pipistrellus_hesperus" 21 0.627918387534256 3.56 0 31.41 46.02 15.065 0 0 0
"108" "Eptesicus_nasutus" 21 0.718595052406183 7.91 0 24.05 34.83 21.442 0 0 0
"109" "Barbastella_leucomelas" 22 0.598355556049854 15.05 0 30.49 45.52 8.203 0 0 0
"110" "Barbastella_barbastellus" 22 0.689061006541532 8.31 0 44.28 60.57 8.424 0 0 0
"111" "Nycticeius_humeralis" 24 0.664509489768348 9.12 0 32.33 42.78 15.882 0 0 0
"112" "Idionycteris_phyllotis" 24 0.695781140316158 12.13 0 26.79 37.04 16.178 0 0 0
"113" "Ia_io" 26 0.618785495449582 49.3 0 24.68 30.92 17.714 0 0 0
"114" "Scotomanes_ornatus" 26 0.615483654020403 22.24 0 24.28 29.02 16.141 0 0 0
"115" "Eptesicus_diminutus" 28 0.645974167523148 5.99 0 -22.04 36.07 20.061 0 0 0
"116" "Eptesicus_fuscus" 28 0.593825746250837 17.49 0 31.15 60.21 11.512 0 0 0
"117" "Eptesicus_hottentotus" 27 0.721396416582872 30.33 0 -16.72 34.83 18.949 0 0 0
"118" "Pipistrellus_subflavus" 31 0.620897967408136 5.74 0 31.01 47.22 14.798 0 0 0
"119" "Lasiurus_cinereus" 32 0.930295621772658 27.06 0 12.6 66.38 11.57 0 0 0
"120" "Lasiurus_ega" 32 1 12.2 0 -2.08 39.01 22.567 0 0 0
"121" "Antrozous_pallidus" 33 0.669097525025498 22.24 0 34.54 50.09 13.623 0 0 0
"122" "Rhogeessa_parvula" 34 0.591445044653693 4.37 0 22.58 29.51 20.172 0 0 0
"123" "Rhogeessa_tumida" 34 0.608673238074739 4.58 0 17.09 24.58 23.463 0 0 0
"124" "Tylonycteris_pachypus" 37 0.682888453760808 4.1 0 9.79 28.55 22.924 0 0 0
"125" "Vespertilio_murinus" 38 0.667145336631467 15.42 0 47.75 61.2 4.046 0 0 0
"126" "Vespertilio_sinensis" 38 0.709276362230388 24.3 0 35.92 49.95 7.235 0 0 0
"127" "Neoromicia_somalicus" 40 0.621943408780007 3.53 0 -3.5 23.55 24.257 0 0 0
"128" "Laephotis_wintoni" 41 0.689169606834229 6.1 0 -15.15 32.69 22.015 0 0 0
"129" "Neoromicia_capensis" 41 0.681996099548524 5.96 0 -9.25 34.83 23.089 0 0 0
"130" "Hypsugo_cadornae" 42 0.665652409716193 6.69 0 22.59 31.12 19.243 0 0 0
"131" "Hypsugo_savii" 42 0.712985781866499 6.3 0 37.82 52.74 8.644 0 0 0
"132" "Pipistrellus_abramus" 43 0.615346922326585 5.87 0 29.91 44.37 14.183 0 0 0
"133" "Nyctalus_leisleri" 45 0.66439173041482 12.47 0 42.4 55.87 7.647 0 0 0
"134" "Nyctalus_lasiopterus" 46 0.684357174586746 45.98 0 46.92 58.1 7.461 0 0 0
"135" "Nyctalus_noctula" 46 0.640798643935622 28.48 0 39.16 60.35 7.912 0 0 0
"136" "Pipistrellus_nathusii" 47 0.625319176914456 7.44 0 47.8 59.21 7.568 0 0 0
"137" "Pipistrellus_pipistrellus" 47 0.67090316844625 5.3 0 43.44 61.5 8.194 0 0 0
"138" "Murina_leucogaster" 48 0.587192623554095 7.54 0 24.46 34.59 12.273 0 0 0
"139" "Myotis_leibii" 52 0.48126546818175 5.22 0 40.89 48.09 10.768 0 0 0
"140" "Myotis_californicus" 52 0.480253391960046 4.39 0 36.02 56.4 12.462 0 0 0
"141" "Myotis_auriculus" 53 0.47880560613029 38.04 0 27.58 35.37 16.615 0 0 0
"142" "Myotis_sodalis" 55 0.51562633910376 7.15 0 38.05 45.3 12.536 0 0 0
"143" "Myotis_volans" 55 0.513969203312178 8.71 0 39.96 60.8 8.183 0 0 0
"144" "Myotis_thysanodes" 56 0.507585992132367 8.49 0 34.16 51.86 12.273 0 0 0
"145" "Myotis_keenii" 57 0.501671201492142 6.51 0 51.75 57.51 1.962 0 0 0
"146" "Myotis_evotis" 57 0.497626167698478 6.91 0 40.12 54.76 6.078 0 0 0
"147" "Myotis_brandtii" 58 0.48720381069268 5.3 0 51.02 66.02 4.296 0 0 0
"148" "Myotis_keaysi" 60 0.497934958892172 5.45 0 -2.23 28.28 21.467 0 0 0
"149" "Myotis_ruber" 61 0.53139693341559 4.99 0 -23.34 29.88 20.606 0 0 0
"150" "Myotis_elegans" 62 0.523054337436811 4.21 0 16.46 23.33 23.487 0 0 0
"151" "Myotis_riparius" 62 0.531814324901982 4.57 0 -9.52 34.94 23.361 0 0 0
"152" "Myotis_vivesi" 63 0.575627346600451 25.63 0 27.7 31.36 19.881 0 0 0
"153" "Myotis_grisescens" 65 0.499830884483962 10.84 0 35.76 41.22 14.73 0 0 0
"154" "Myotis_austroriparius" 65 0.504604717832233 7.35 0 33.14 39.51 17.818 0 0 0
"155" "Myotis_velifer" 67 0.507371408421495 9.82 0 27.11 40.31 18.004 0 0 0
"156" "Myotis_yumanensis" 67 0.517113378051357 5.15 0 37.19 54.97 11.276 0 0 0
"157" "Myotis_albescens" 68 0.538363707613993 5.69 0 -9.59 37.84 23.223 0 0 0
"158" "Myotis_oxyotus" 69 0.534842048724895 5.65 0 -2.53 17.52 20.737 0 0 0
"159" "Myotis_levis" 69 0.555709006169936 5.49 0 -28.83 41.16 15.451 0 0 0
"160" "Myotis_welwitschii" 72 0.579860795359758 15.88 0 -17.79 30.2 21.745 0 0 0
"161" "Myotis_formosus" 72 0.581561109580966 7.07 0 22.74 54.34 16.544 0 0 0
"162" "Myotis_goudoti" 73 0.551100690135234 5.56 0 -18.84 25.2 22.389 0 0 0
"163" "Myotis_emarginatus" 74 0.530681872452227 7.56 0 38.3 53.39 9.772 0 0 0
"164" "Myotis_tricolor" 74 0.574645364435759 13.67 0 -11.68 34.83 20.149 0 0 0
"165" "Myotis_dasycneme" 76 0.533877076244602 15.16 0 54.84 65.1 2.893 0 0 0
"166" "Myotis_muricola" 77 0.538987832187688 4.8 0 13.06 36.45 19.577 0 0 0
"167" "Myotis_altarium" 77 0.573872732232894 11 0 25.43 31.88 15.523 0 0 0
"168" "Myotis_capaccinii" 79 0.549883189263487 8.15 0 37.23 47.44 12.518 0 0 0
"169" "Myotis_horsfieldii" 80 0.563767671262989 6.05 0 8.85 26.68 24.585 0 0 0
"170" "Myotis_macrotarsus" 81 0.581680177371755 12.64 0 11.54 18.65 24.104 0 0 0
"171" "Myotis_hasseltii" 81 0.55401065460462 8.7 0 7.61 24 24.368 0 0 0
"172" "Myotis_annectans" 83 0.627792777557161 9.75 0 22.65 27.5 21.65 0 0 0
"173" "Myotis_montivagus" 83 0.600409802550275 8.3 0 16.4 28.56 17.783 0 0 0
"174" "Myotis_siligorensis" 84 0.586539059142018 2.93 0 17.79 32.93 18.297 0 0 0
"175" "Myotis_bechsteinii" 86 0.611674793152424 9.47 0 45.26 53.88 8.535 0 0 0
"176" "Myotis_adversus" 87 0.582403088958687 10.41 0 4.84 25.29 23.998 0 0 0
"177" "Myotis_macrodactylus" 87 0.600452980979902 7.48 0 37.97 45.72 6.385 0 0 0
"178" "Myotis_myotis" 89 0.557585959421435 25.59 0 47.44 58.87 9.102 0 0 0
"179" "Myotis_blythii" 89 0.561056589257337 23.82 0 38.55 53.33 11.667 0 0 0
"180" "Myotis_chinensis" 90 0.589314254573479 41.99 0 22.96 28.57 15.631 0 0 0
"181" "Myotis_nattereri" 90 0.603846413017381 7.25 0 46.05 61.85 8.323 0 0 0
